# Supplementary material for: Transcription Factor Binding Site Enrichment Analysis in Co-Expression Modules in Celiac Disease
Source: Genes (Basel). 2018 May 10;9(5):245. doi: 10.3390/genes9050245 (PMC5977185; doi:10.3390/genes9050245)
Supplement: Supplementary file 1 [file genes-09-00245-s001.zip]

Archive with 6 entries (6 files):
- genes-300110- Supplementary resubmitted/Figure S1.pdf
- genes-300110- Supplementary resubmitted/Figure S2.pdf
- genes-300110- Supplementary resubmitted/Table S1.xlsx
- genes-300110- Supplementary resubmitted/Table S2.xlsx
- genes-300110- Supplementary resubmitted/Table S3.xlsx
- genes-300110- Supplementary resubmitted/Table S4.xlsx
