# Supplementary material for: Transcription Factor Binding Site Enrichment Analysis in Co-Expression Modules in Celiac Disease
Source: Genes (Basel). 2018 May 10;9(5):245. doi: 10.3390/genes9050245 (PMC5977185; doi:10.3390/genes9050245)
Supplement: Supplementary file 1 [file genes-09-00245-s001.zip › genes-300110- Supplementary resubmitted/Table S1.xlsx]

## Sheet: Hoja1
Protein-coding genes	TaqMan assay Id
ELK1	Hs00901847_m1
NFKB1	Hs00765730_m1
HOXA5	Hs00430330_m1
CREB1	Hs00231713_m1
IRF1	Hs00971960_m1
AKTIP	Hs01591423_m1
NAMPT	Hs00237184_m1
TPK1	Hs01558699_m1
ISG15	Hs00192713_m1
HIST1H4C	Hs00543883_s1
CRTAM	Hs00219699_m1
PLLP	Hs00762550_s1
RFX5	Hs00230841_m1
NKG7	Hs01120688_g1
RAB17	Hs00940833_m1
CISD2	Hs00391903_m1
HDAC4	Hs00195814_m1
WDR43	Hs01064086_m1
CXCL11	Hs04187682_g1
BATF2	Hs00912737_m1
WNT11	Hs00182986_m1
GSTA4	Hs01119249_m1
TFF1	Hs00907239_m1
PLAUR	Hs00958880_m1
TBP	Hs00427620_m1
