# Supplementary material for: Transcription Factor Binding Site Enrichment Analysis in Co-Expression Modules in Celiac Disease
Source: Genes (Basel). 2018 May 10;9(5):245. doi: 10.3390/genes9050245 (PMC5977185; doi:10.3390/genes9050245)
Supplement: Supplementary file 1 [file genes-09-00245-s001.zip › genes-300110- Supplementary resubmitted/Table S2.xlsx]

## Sheet: magenta
	AffyProbe	gene	B1	B2	B3	B4	B5	B6	B7	B8	B9	G1	G2	G3	G4	G5	G6	G7	G8	G9
1	1553613_s_at	S1PR1	4.62608	5.81493	5.9428	4.02768	4.46831	4.93557	5.7757	5.80264	5.03547	5.9554	6.83268	6.48379	4.93014	5.36634	5.2688	6.34049	6.20342	5.58393
2	1553718_at	TCF7L1	8.42603	8.46511	8.45988	11.7462	11.4119	8.63804	10.5198	11.503	11.8649	8.2192	8.51675	8.27057	11.1016	12.2641	10.2053	11.1064	10.1688	11.7471
3	1553719_s_at	KIAA0355	5.27233	5.55093	4.91804	5.04088	4.96812	5.74897	5.80211	5.70756	5.49215	5.77083	5.52304	5.17846	5.42633	4.50463	5.59522	6.59422	5.26785	5.58622
4	1554229_at	CLEC1A	5.87519	6.91491	6.11899	5.63365	5.73846	6.60305	5.91218	6.07625	5.66185	6.55495	6.03403	6.15135	5.61772	5.7168	6.26785	5.96827	5.73286	5.72899
5	1554333_at	ENPP2	4.27956	4.57496	4.10997	3.22806	4.18577	4.2443	6.18431	6.11503	5.04663	4.33011	4.40012	4.6697	3.39556	4.19302	4.69792	5.51655	4.89636	4.64374
6	1554334_a_at	ENPP2	8.35519	8.7664	7.94683	5.84986	7.63121	7.93929	10.1468	9.09132	8.43904	8.89671	8.55751	8.53854	6.98949	7.36767	8.32509	8.87926	8.80978	8.42517
7	1554730_at	LIMCH1	4.44635	4.68022	4.05025	4.44472	4.4359	3.74641	4.40575	4.77823	5.04811	4.66175	4.40123	3.81069	4.06839	4.62659	4.247	5.09537	4.4124	4.94004
8	1555173_at	LIMCH1	5.24578	5.06031	5.68315	6.14902	5.7419	5.62894	4.98709	5.40466	5.40127	5.0984	5.13992	5.32638	6.38413	5.7111	5.32511	5.22722	5.21807	5.22259
9	1555233_at	LIMCH1	5.3269	5.6074	5.68627	5.35583	4.16612	5.44756	6.13014	6.37513	4.59223	6.72811	6.63449	5.91723	5.8349	4.29314	6.49293	7.22337	6.37322	5.23926
10	1555234_a_at	SOCS2	5.50122	5.79946	5.48901	5.11947	5.5801	5.47769	5.61637	5.55283	5.78166	5.8755	5.88266	5.70455	5.14495	5.23235	5.86125	5.54981	5.44075	5.53165
11	1555578_at	SOCS2	3.0531	3.32445	3.34081	3.36764	3.42785	3.11533	3.64251	4.08061	3.556	3.23238	3.26045	3.39927	3.89334	3.59463	3.1885	3.80931	3.5931	3.79551
12	1555579_s_at	HHIP	8.57966	9.04729	7.86965	7.66576	7.98262	8.36788	9.42101	9.01015	8.51672	8.87592	9.30845	8.50037	8.04759	8.00044	8.92638	9.44008	9.13904	8.59134
13	1556037_s_at	HHIP	5.40649	5.69676	5.6803	4.90606	4.76243	6.29155	7.50498	7.40332	6.86448	6.68362	6.91014	6.25697	5.34983	5.74772	6.28786	7.71227	7.32272	7.25727
14	1558014_s_at	HHIP	4.44197	4.83587	3.67996	3.58124	3.51855	3.64802	3.3113	3.52089	3.67745	3.59463	4.04354	4.51215	3.6666	3.44168	3.84815	3.3783	3.33622	3.21143
15	1558397_at	HHIP	5.0211	6.12276	5.4404	5.26665	4.88643	4.94642	5.87847	6.25684	5.52828	5.37308	5.81946	5.47225	5.76803	5.18772	5.57914	6.23259	6.38761	5.60796
16	1558622_a_at	HHIP	3.80398	3.70344	3.61336	4.12982	3.70914	4.10801	4.36443	4.2699	4.24113	4.18448	4.07987	3.83402	4.01919	3.84231	3.77932	4.78761	4.24731	4.12973
17	1562997_a_at	EVA1C	2.94072	2.83022	2.84001	2.83461	2.88106	2.93844	3.0826	2.99008	2.95495	2.85666	2.88706	2.94854	2.92164	3.09296	2.93416	2.84839	3.07347	2.95413
18	1569034_a_at	EMCN	4.3045	3.98989	4.13847	4.16412	4.17807	3.88986	4.28568	4.01221	4.19067	4.08636	4.15186	3.96849	4.09924	4.23312	3.86827	4.04476	4.07083	4.47752
19	200665_s_at	EMCN	10.0433	10.061	9.36224	8.68584	8.84275	10.1979	10.9308	10.4846	9.93762	10.7181	10.6177	9.49753	9.13708	8.40655	10.2164	10.9179	10.7944	9.99515
20	200762_at	EMCN	8.60752	8.85222	8.15402	6.91486	7.78122	9.33585	9.83611	9.24504	8.67978	9.15889	9.0672	8.74801	8.22263	7.79152	9.11398	9.78187	9.3717	8.97873
21	200770_s_at	SNHG18	7.50683	8.19869	7.95554	7.11604	7.46992	7.83535	8.0609	7.70916	7.66412	8.37727	8.30636	7.74893	7.38299	7.43594	8.00562	8.12733	7.73204	7.46863
22	200771_at	HIVEP3	9.96055	9.94569	10.0062	8.60871	9.00651	9.95462	10.5607	10.1856	9.84085	10.6392	10.6878	9.93396	9.4105	8.71681	10.1739	10.5249	10.3744	9.93989
23	200795_at	HIVEP3	11.1159	12.1141	11.0777	9.72963	9.7118	11.7886	12.0236	11.6978	10.7343	11.827	12.2285	11.5617	10.2892	9.33869	11.3959	11.9288	11.951	11.1095
24	201261_x_at	HIVEP3	7.10898	7.70233	7.42922	6.6228	6.74507	7.40628	7.37165	7.6515	6.66948	7.38401	8.06743	7.02439	6.74026	6.40427	7.2211	7.7794	7.29233	6.68204
25	201262_s_at	HIVEP3	5.04453	5.13101	5.29059	5.60321	4.97059	5.59678	5.18409	4.91589	4.66235	5.29771	5.51768	5.2408	5.34244	4.41045	5.20886	5.07181	5.01226	5.01017
26	201430_s_at	HEG1	4.87435	5.50467	4.80733	4.70833	4.80209	5.06704	5.14208	5.14933	4.94916	5.46996	5.86617	5.07809	4.31691	4.96458	5.14168	5.22893	5.68868	5.35671
27	201431_s_at	HEG1	6.70666	7.1572	6.20705	5.66481	5.84542	7.22225	7.68523	7.45944	7.06199	7.48665	7.61354	6.63914	6.46108	5.91982	7.5186	7.87978	7.96728	7.67654
28	201559_s_at	DPYSL2	4.58422	5.00144	4.9613	4.17445	4.48769	4.98633	5.55007	5.36054	4.71377	5.07466	5.51281	4.95466	4.14112	4.58461	5.67816	5.36535	5.3096	5.54761
29	201560_at	TWSG1	9.02433	9.66033	8.65946	7.06231	8.17234	9.38264	9.98211	9.63407	8.96755	9.5285	10.2794	9.58607	7.81557	8.17837	9.28283	10.2467	9.43052	9.28978
30	201860_s_at	TWSG1	9.59584	10.1573	10.1428	9.53877	9.01962	10.377	11.4438	10.5398	9.83855	10.2759	11.5416	10.1342	9.85872	8.98726	10.7482	11.1444	10.9459	10.2121
31	201939_at	HEY1	8.15603	8.06428	7.84261	6.55692	7.72255	8.16471	8.86916	8.82036	7.88941	8.659	8.4001	8.45465	8.26331	7.89523	8.78021	9.57014	8.69778	8.46495
32	202082_s_at	HEY1	8.31725	9.06142	7.92006	7.36315	7.42672	7.84236	8.48583	8.41001	7.97743	8.90743	8.62563	7.64552	8.21623	7.28187	7.89393	8.6652	8.44164	7.86466
33	202083_s_at	P2RY14	7.33263	7.73363	7.08109	6.3222	6.94943	7.87819	7.27759	7.63467	7.11087	7.63557	7.85487	7.10876	6.28703	7.19115	8.44777	7.33905	7.24339	6.99495
34	202084_s_at	GLT8D2	9.91162	10.274	10.0238	9.62104	10.0157	10.4264	10.2785	10.3102	9.83555	10.346	10.325	9.48544	10.0656	8.98871	10.6628	10.8182	10.4379	10.0991
35	202094_at	GLT8D2	5.12067	4.69554	5.73399	5.27987	5.51277	5.50297	5.56231	5.11535	5.45104	5.00005	5.07026	6.79483	5.88456	5.8357	5.79088	5.38931	5.70314	5.39565
36	202095_s_at	CHSY1	7.00322	5.79702	7.50531	6.21992	6.56141	7.70922	5.68722	5.96219	6.18797	7.59759	5.65036	8.59765	7.7588	7.12101	8.14933	6.12668	7.56394	6.38246
37	202132_at	KANK3	7.43416	8.52309	7.57885	7.21579	6.78208	7.14185	7.87512	8.00497	7.15688	8.3604	8.5488	8.05567	6.45315	7.07904	7.60979	7.84723	7.3955	7.49608
38	202133_at	C11orf96	8.22784	9.17729	7.85876	5.3993	7.40613	7.47348	8.72472	8.37781	7.43272	8.62275	9.22737	8.67282	6.94774	7.50304	7.7046	8.9506	8.39608	7.86698
39	202134_s_at	APOLD1	5.90654	6.42929	6.49654	5.48115	5.81524	5.77935	6.19429	5.99372	6.01768	6.01535	6.46525	6.39507	5.10157	6.41802	5.53201	6.45229	6.33348	6.38063
40	202237_at	APOLD1	7.60442	8.93679	8.45506	7.0778	7.17619	8.96368	9.33702	9.16599	8.31828	9.30166	9.84223	9.04203	7.4604	7.98584	9.03503	9.83817	9.65696	9.17387
41	202238_s_at	MMRN2	6.17131	7.13696	7.09907	5.66248	6.00406	7.07176	7.68094	7.85803	7.13583	7.14093	7.91911	7.33241	5.96939	6.48928	7.64062	7.98685	7.80592	7.80213
42	202260_s_at	MMRN2	7.00354	7.57252	7.33886	6.34415	6.61998	7.38874	8.10518	7.723	7.37575	7.48277	8.22048	8.09006	7.03798	7.11917	7.89197	8.19694	7.79915	7.79415
43	202345_s_at	MMRN2	10.4126	11.2666	10.7484	8.42298	9.51988	10.9484	11.3155	11.0178	10.5859	11.1265	11.5102	11.1801	9.40735	9.36719	10.6186	11.3289	11.1371	10.5879
44	202434_s_at	GLIS2	4.6439	4.9103	4.81183	5.00012	4.35277	4.84624	4.4935	4.33883	4.46602	4.37536	4.70724	4.69136	5.13555	5.03182	4.41939	4.31036	4.68501	4.48933
45	202435_s_at	VEGFC	6.54844	6.50218	6.57092	4.96222	6.26327	6.09469	6.29704	7.33119	6.30019	7.98532	7.82113	7.20674	5.33256	6.35409	6.87109	7.33536	7.2958	6.51106
46	202436_s_at	COL4A1	7.11111	7.21239	7.49271	4.88221	6.71293	6.78205	7.09557	7.61481	6.94188	8.78105	8.78354	8.10851	4.97382	7.51043	7.90726	7.87208	7.77026	7.29768
47	202437_s_at	COL4A1	4.85074	5.65332	5.55092	3.23895	5.73663	5.19403	6.39311	7.20566	5.38916	6.29868	7.07111	6.68441	3.29884	6.4964	5.71891	6.86949	7.0444	5.98099
48	202458_at	RAB31	9.15538	10.114	9.61294	8.30806	8.65753	9.31844	10.2846	9.99628	9.3026	9.66133	10.3781	9.67599	8.26201	8.32172	9.34319	10.6112	10.1718	9.41587
49	202551_s_at	RAB31	8.09845	8.75205	8.39193	7.15897	8.45179	8.06073	9.78931	9.05561	8.56616	8.81	9.21595	8.64679	7.82565	7.46884	8.25001	9.9404	9.23918	8.7636
50	202552_s_at	RAB31	7.46781	7.64554	6.97782	6.07777	7.4962	7.10339	8.47493	7.99937	7.2754	7.12988	7.60812	7.57734	6.83086	7.43893	6.83443	8.44256	8.12131	7.55892
51	202627_s_at	FRZB	7.76386	9.04366	8.08161	6.09329	7.09718	7.41102	9.0686	8.02113	7.14541	7.28077	8.64669	7.78374	5.32732	6.73233	7.53731	7.58464	7.44601	6.69283
52	202628_s_at	FRZB	10.2428	11.1636	9.15605	6.97343	8.66685	8.82868	10.547	9.97793	8.74705	10.5513	11.8617	9.77712	6.88319	8.39363	9.55729	10.4655	10.0553	8.77871
53	202637_s_at	FRZB	8.9097	10.0385	9.3088	7.35576	7.87296	9.40769	10.0848	9.26609	8.88734	9.64248	10.4115	9.4709	6.45311	8.0185	9.25307	9.89823	9.76586	9.2525
54	202638_s_at	CDC42EP3	8.04983	9.6092	8.51842	7.05833	7.09532	8.18376	10.0029	9.35942	8.76666	8.15728	10.2989	8.92144	5.12414	7.56531	9.11243	10.0835	9.70771	9.31818
55	202643_s_at	CDC42EP3	10.8081	11.382	10.1653	8.83151	9.90827	11.4481	11.7196	10.936	10.3532	11.6526	11.5028	10.8578	8.60357	9.37014	11.1252	12.448	11.2614	10.9361
56	202644_s_at	CDC42EP3	13.1129	13.3968	12.6983	11.4098	12.25	13.3952	13.6434	12.7299	12.2857	13.5439	13.5594	13.1574	10.8211	11.3993	12.9088	13.9054	13.3215	12.7795
57	202732_at	CDC42EP3	8.66943	9.48851	8.5596	7.22031	7.72355	8.51163	8.97501	8.99832	7.96515	9.29372	9.70847	8.91543	7.40773	8.14046	8.78495	9.02	9.29806	8.54998
58	202911_at	BCHE	8.81562	8.42371	8.48551	7.37064	8.6366	9.27004	8.51307	8.45498	8.41722	8.98613	9.1266	9.21139	8.28762	8.17893	9.34857	8.80494	9.24195	8.64072
59	202948_at	TFPI2	11.0401	11.5308	10.5997	8.76873	9.82771	11.1042	12.0117	11.114	10.5495	11.7859	12.0206	11.3765	10.2326	9.57307	10.831	11.8352	11.8124	10.866
60	203044_at	TFPI2	9.62974	9.94898	8.66375	7.56213	8.76461	9.57419	10.094	9.85484	9.11157	9.89749	10.0218	9.63935	8.22546	8.67831	9.39754	10.4283	9.9358	9.11166
61	203065_s_at	CDX2	8.40296	9.75677	8.78937	7.29018	7.0682	8.71943	8.7248	8.50177	8.08333	9.13554	9.89148	8.67046	7.65607	7.36406	8.63648	8.99178	8.55637	8.58748
62	203288_at	CDX2	8.07511	8.57379	7.90367	7.69113	7.58821	7.59536	8.61025	8.43959	7.9874	8.60636	8.64361	8.11425	7.89076	7.58197	8.65208	8.90405	8.22294	7.94412
63	203304_at	GNG11	5.92817	7.40607	6.56077	6.48476	6.11635	7.04513	6.80964	7.09486	6.03656	6.50715	8.09592	6.57327	6.55117	5.40831	6.82703	7.58892	6.90934	6.16081
64	203323_at	GNG11	6.61362	8.14198	6.91489	5.98331	6.06428	7.01268	8.51307	7.5555	7.44235	6.94264	7.71656	7.06151	6.49987	5.79523	7.15858	8.13081	7.27215	7.48567
65	203324_s_at	CYP1B1	6.18775	7.31405	5.61874	4.43135	5.07336	5.94006	7.31892	6.88992	6.20717	6.33146	7.00483	6.06588	5.19277	5.71023	6.02509	7.1493	6.19326	6.36284
66	203329_at	CYP1B1	7.98363	8.48557	7.36633	6.94025	7.53785	7.89723	8.42259	8.46665	7.81614	8.33497	8.61757	7.94616	7.74529	7.62148	8.05287	9.04039	8.56143	8.12372
67	203372_s_at	CYP1B1	4.88703	5.91825	5.2789	5.32267	4.63836	5.33356	6.46473	6.25584	6.0639	5.59005	6.20461	5.50281	4.67434	5.18163	5.47304	7.04536	6.12148	5.68571
68	203373_at	CYP1B1	8.40933	9.58498	8.20702	7.5227	8.29873	8.58733	10.4745	9.83754	9.17576	9.037	9.90239	9.25651	7.04094	8.13162	8.51652	10.7596	9.85126	9.37875
69	203477_at	IGFBP3	7.61009	9.7031	7.66003	6.62982	6.37115	7.16635	8.95451	8.24792	7.36114	8.1377	9.6886	8.20717	6.68416	7.15707	7.76674	8.94448	8.16916	8.05465
70	203498_at	IGFBP3	6.69914	7.37456	6.94981	6.38011	6.44353	7.71913	7.96986	7.93107	8.17061	7.88381	8.31555	7.39506	7.37607	6.84041	8.02899	7.86625	7.83231	8.5635
71	203687_at	SERPINI1	6.51095	6.8491	7.05543	5.73378	6.17839	6.64801	7.2496	7.00746	6.60265	6.54738	7.29163	6.79085	6.24933	6.38851	7.02376	7.28889	7.12066	7.12717
72	203697_at	SPRED1	6.70195	7.86453	6.9906	6.40202	6.04003	8.08333	8.35252	8.04351	7.39834	7.38473	7.80286	7.56009	7.52867	6.68303	7.95683	8.55108	7.85369	7.77819
73	203698_s_at	SPRED1	7.15527	8.69018	7.40384	6.93225	6.63968	8.91988	8.80234	8.36822	7.64906	8.02654	8.33684	8.28795	7.939	6.59934	8.88689	8.64926	8.30566	8.04439
74	203699_s_at	SPRED1	4.77389	7.18486	5.69539	6.00485	5.01026	6.13677	6.67861	7.4181	5.48458	5.39388	6.65066	6.18069	6.62105	6.05849	6.53986	7.10896	6.91952	6.14715
75	203700_s_at	CSRP2	5.11933	6.94878	5.23434	5.71071	5.65336	6.08213	7.22598	7.49578	5.97277	5.75895	6.30084	6.17366	7.16991	6.18339	6.14462	6.543	7.21807	6.52478
76	203753_at	CSRP2	8.70268	9.63543	8.03152	6.78282	7.78052	8.75269	9.11908	9.15566	8.10428	9.93867	9.72869	8.78838	7.68059	7.70397	8.56242	9.64706	9.17232	8.65471
77	203835_at	ESM1	7.39741	7.78108	7.50935	5.96815	6.41375	7.31171	8.43033	7.70227	7.27302	7.49078	8.37196	7.57167	6.13297	7.0143	7.51374	8.8604	7.79386	7.87913
78	203887_s_at	UGT8	7.93369	9.43424	8.10649	6.11492	7.52927	6.99122	9.42985	9.47359	8.28104	9.10018	9.72715	8.95112	6.78855	8.61037	7.65126	9.32743	9.30302	8.51525
79	203888_at	UGT8	7.4075	8.52883	7.80144	6.33973	7.07565	6.69707	8.43277	8.59152	7.84783	8.24605	8.9518	8.28711	6.36035	7.93483	7.51508	8.24164	8.45032	7.8427
80	203934_at	EGFLAM	8.302	9.3898	8.38474	6.55528	6.88391	7.32534	8.9244	8.66071	7.86446	8.85577	9.46435	8.56387	6.74523	6.94773	8.0934	9.53585	8.23919	8.04478
81	203987_at	TM4SF18	4.95763	5.9932	5.20448	4.87925	4.82188	5.26265	6.01599	6.40742	5.31276	5.1925	6.30905	6.00274	4.85265	5.51078	5.89794	6.21625	6.01944	5.1022
82	204115_at	TM4SF18	7.66697	8.5826	7.42281	6.50108	7.10453	8.80091	9.46344	9.25806	8.24108	8.75689	9.07862	8.05808	7.73882	7.30131	8.29638	9.33742	9.28448	8.43521
83	204140_at	ICAM1	5.69556	6.15963	5.69683	5.03637	5.59366	5.94696	6.16311	6.241	5.6969	6.31706	6.58071	5.70679	5.04851	5.43562	6.36316	6.1247	6.14149	6.12434
84	204482_at	ICAM1	7.11394	7.9596	7.59378	7.35771	7.12143	7.67076	8.01943	8.0497	7.70968	7.27374	7.76421	7.43582	8.015	6.71117	7.93367	8.24127	8.20062	8.07929
85	204642_at	ICAM1	7.84048	9.24432	7.23605	6.62128	7.53861	7.33149	9.06509	8.82601	8.12185	8.3562	9.65192	8.3313	6.7793	7.96771	7.1863	9.22792	9.01236	8.13698
86	204677_at	FOXF1	6.30421	7.66691	6.60032	4.67337	5.15454	6.42492	7.64746	6.91525	6.27654	6.62082	7.67206	6.95272	5.53886	5.7712	6.83717	7.45653	6.91622	6.38156
87	204955_at	FABP5	6.27943	7.51798	7.42089	6.3548	6.62837	6.83746	8.37449	7.95089	7.72041	6.91777	7.45111	7.54504	7.34779	7.3104	7.08133	7.66856	7.98056	8.03347
88	205079_s_at	SOX17	6.29328	7.17037	6.05835	5.67079	5.39315	6.34898	6.57214	6.69735	5.61247	7.30284	7.2725	6.36611	5.69095	5.33061	6.65704	7.09367	6.53217	6.33467
89	205085_at	SOX17	4.38243	4.11718	4.43414	4.52749	4.24757	4.62019	3.58672	4.06517	4.04728	4.26109	3.88173	4.80115	4.6861	4.44224	5.2827	4.07673	4.10153	4.12576
90	205352_at	TMEM19	4.84531	5.91862	5.08231	4.36487	4.94935	5.89369	5.77159	6.33548	5.61979	5.71142	5.55704	5.57781	4.19824	4.8175	5.99601	5.46951	5.6617	5.68122
91	205433_at	TMEM19	5.11181	5.2265	4.92365	3.77695	4.5224	5.45527	5.8284	5.61289	5.19741	5.79086	4.75428	5.76492	4.4948	4.78269	5.50458	5.72475	5.54168	5.29147
92	205656_at	TMEM19	6.12216	6.9243	6.57414	6.46813	6.0017	6.1029	6.4832	6.32877	6.71293	7.04024	6.87563	6.6674	6.93251	6.42782	6.3999	7.19774	6.40128	7.01544
93	205876_at	TMEM19	3.78632	4.25935	3.63592	3.5664	3.25732	3.68619	4.84941	4.30862	3.90114	3.74969	4.26565	3.88027	3.88696	3.61119	3.88843	4.88147	4.34851	4.05955
94	205935_at	LIFR	8.43086	8.32861	7.86281	6.61287	7.67042	8.09641	9.72151	9.1029	8.56903	8.80981	8.88232	8.30959	7.43922	7.39936	8.12505	9.164	9.20436	8.85143
95	206127_at	LIFR	4.09302	4.36735	4.63792	4.42612	4.39201	4.51938	4.41373	4.29138	4.4852	4.39771	4.73094	4.46654	4.4948	4.96861	4.60619	4.56741	4.32107	4.47565
96	206132_at	LIFR	6.26165	6.20533	6.00429	6.09926	6.66329	6.19013	6.95873	6.65025	6.85609	6.43236	6.76312	6.28124	5.88274	6.96183	6.2011	6.65933	6.94671	6.78674
97	206170_at	LIFR	4.6331	5.04706	4.91158	4.54584	4.48035	5.5149	5.88817	4.97628	5.25655	5.47753	5.25075	4.88221	5.90016	4.89973	5.97116	5.96518	5.23626	5.45691
98	206211_at	PLAT	10.3415	12.098	10.0054	7.87633	9.50668	12.1281	12.1529	12.0459	10.555	11.3514	12.0065	11.25	5.6056	9.64779	11.5096	12.2206	11.8903	10.9373
99	206331_at	LAMC1	5.40943	6.08611	5.66639	4.21922	5.62112	5.81943	6.0998	5.97615	6.24838	5.21632	6.23152	5.72255	4.29294	5.88313	5.62597	6.09176	5.81861	6.51543
100	206387_at	LAMC1	8.04888	7.60411	7.98175	8.36896	7.67516	8.15683	7.29105	6.77696	7.76002	7.69594	7.26849	8.03956	8.57259	7.1421	8.01038	7.10329	7.43885	7.08511
101	206514_s_at	LAMC1	7.16194	7.15931	6.6327	6.36161	5.53674	5.40853	5.56582	7.20562	6.2028	6.25859	6.94817	6.15408	5.10553	4.69117	5.78129	4.43134	6.72514	4.95729
102	206515_at	WWTR1	7.26307	6.89942	6.6458	8.56106	6.94028	7.17991	6.45273	6.11119	7.098	6.71217	6.7733	6.69824	7.44508	6.45046	6.74686	5.72251	5.68371	6.03551
103	206637_at	WWTR1	5.65964	6.47677	5.29534	4.91032	5.41821	6.87129	7.29411	7.37618	7.45191	6.67196	6.96383	6.37334	6.18951	6.08162	6.56361	7.55428	7.30147	7.8374
104	206702_at	WWTR1	6.78155	7.76486	6.86315	5.81198	5.75607	6.76429	8.01942	7.41952	6.85367	7.48557	8.12181	7.30333	6.58021	6.1783	7.04116	8.0819	7.43324	7.09188
105	207030_s_at	FOXC1	9.10851	11.2102	9.70621	7.17991	8.6758	9.50007	11.2313	10.8989	9.74637	10.8013	11.5518	10.6852	8.04546	8.81759	9.73014	11.6355	11.4557	10.3501
106	207442_at	FOXC1	6.47776	7.74672	6.97329	7.29921	6.39781	6.72541	7.3102	7.29699	6.60467	6.89238	7.7259	7.37649	6.6421	6.14179	7.05252	7.35385	7.50487	7.2516
107	208127_s_at	MYRIP	7.69202	8.68285	7.37373	5.65113	7.29257	7.27242	8.63022	7.9571	7.35786	7.62254	8.64248	7.92064	5.83139	7.47344	7.51998	8.21353	7.60783	6.97808
108	208358_s_at	BAMBI	7.9554	7.40871	8.4571	8.19111	8.04043	7.9027	6.58982	7.15646	7.35332	7.36567	6.7263	8.5881	8.08263	7.48962	8.4808	5.96263	7.64953	6.72421
109	208373_s_at	CLIC4	6.48616	6.82981	6.4106	6.36576	6.15092	6.70751	6.67106	7.10798	6.46222	6.87359	7.70563	6.81681	5.95461	6.58278	6.12915	7.222	7.15266	6.75903
110	208394_x_at	CLIC4	5.39169	7.24915	4.8947	4.34873	4.85551	4.49627	6.27795	7.51557	4.61148	6.11262	6.86028	5.72288	4.52621	5.73547	4.71943	7.62232	6.63749	5.0513
111	208600_s_at	CLIC4	3.70951	3.81079	4.17489	4.33869	3.82868	3.89639	3.67834	3.67296	3.71508	3.5486	4.03312	3.5094	3.81058	3.43431	3.76516	3.48787	3.82191	3.67742
112	208981_at	TEK	7.88354	8.87445	7.45206	6.98249	6.92459	7.7393	9.08333	8.77856	8.25241	8.2559	9.00037	8.09909	7.57833	7.37938	8.27765	9.33204	8.82743	8.45686
113	208982_at	TEK	9.44156	10.1235	8.76355	7.95702	7.89893	9.92196	10.1707	9.11824	8.96744	9.89704	9.90056	9.20278	8.76017	8.23302	9.53616	10.2636	9.50347	9.27416
114	208983_s_at	THBD	6.19572	7.21701	6.49734	6.23759	5.64254	6.55613	6.81753	6.79812	6.39317	6.71957	6.86728	6.45342	5.30786	5.70797	7.55637	6.72211	6.71247	6.66114
115	209277_at	THBD	4.82557	5.50412	4.97212	4.65106	4.89679	4.6664	5.61179	5.60448	4.75734	5.59522	5.5593	5.84043	4.85015	5.47959	5.20289	6.05524	5.43103	5.20689
116	209278_s_at	THBD	5.94229	6.96601	6.60322	3.44907	5.32843	6.19752	6.69638	6.60372	5.70952	7.5924	7.49896	7.83721	4.39922	6.04178	7.18932	7.27603	6.65933	6.64441
117	209286_at	SHANK3	5.50853	7.02395	5.65908	4.5165	5.11282	5.77077	7.00239	6.73644	6.00067	6.76515	7.50539	6.23542	4.47145	5.70963	5.78501	7.13589	6.7288	6.54508
118	209287_s_at	MCTP1	4.80698	5.58865	5.82437	5.65098	5.61908	5.79756	5.52406	5.89086	5.50714	5.41547	5.85741	5.69685	5.99439	5.39914	6.28646	6.00544	5.75811	6.00978
119	209288_s_at	MCTP1	6.3464	7.67488	6.63481	4.4697	5.56818	7.759	8.08732	7.78369	7.3046	6.98729	8.19037	7.22096	5.27971	6.34795	7.43526	8.10811	7.54157	7.20045
120	209392_at	MCTP1	8.92393	10.7919	9.17815	9.26463	9.45541	10.2795	11.0426	10.7955	10.2279	9.8459	11.0954	9.79055	9.43952	9.06216	10.1877	11.1606	11.3744	10.3484
121	209582_s_at	SPARCL1	4.54883	6.07923	4.56907	4.33985	4.54734	4.9434	5.61868	6.03024	4.82595	5.34185	5.77477	5.31859	4.07765	4.69553	5.01189	6.51981	5.77257	5.48884
122	209583_s_at	TPST1	7.00563	9.35261	7.08674	6.07557	6.78003	6.69189	8.50911	8.61315	6.90723	7.75345	9.18309	7.88566	5.4629	6.78657	7.15109	9.34356	8.47762	7.75489
123	209647_s_at	PKIG	8.12476	8.94419	7.92624	6.5555	7.51219	7.44733	7.80133	8.35633	8.16183	8.29493	9.03188	8.42684	7.57527	7.75694	8.25023	7.67494	8.31391	7.74179
124	209648_x_at	ITGA8	7.86773	8.99011	7.54599	5.76922	7.21701	7.74446	9.18364	8.47132	7.5197	8.23563	8.87244	8.21243	6.40657	7.31377	7.34195	8.71522	7.9413	7.27221
125	209651_at	ITGA8	6.83945	7.71039	6.75096	6.59236	6.12957	7.69096	8.28669	7.78025	7.46115	7.79914	8.31692	7.36982	7.16203	6.44446	7.42243	8.2308	8.01319	8.02617
126	209655_s_at	ITGA8	6.45298	7.12866	6.72904	6.38317	5.62132	7.26376	7.31598	7.46298	7.27846	7.52428	7.9472	6.92186	6.64731	5.72178	7.40236	7.53613	7.5816	7.57995
127	209656_s_at	ITGA8	7.12309	8.30463	7.36925	5.98328	7.027	8.55019	8.46828	8.57953	8.1078	8.21186	8.86268	7.88923	6.81081	6.8642	8.45559	8.27715	8.51941	8.38298
128	209946_at	PCDH17	6.63782	6.87523	6.34447	5.01524	5.89068	7.09885	7.61352	7.32836	7.06955	7.93999	7.83955	6.99746	5.70343	5.95745	7.19618	7.49807	7.25581	7.14442
129	210056_at	PCDH17	9.46544	11.5425	10.4411	9.21614	9.53116	10.5787	11.5452	11.0404	10.1746	10.5232	11.4808	10.5226	8.49174	8.79162	10.4494	12.0255	11.4785	10.6411
130	210095_s_at	PCDH17	11.4569	12.181	10.4047	8.91447	10.2227	11.6043	12.5823	11.4526	11.1269	12.1661	12.4098	11.0302	9.2414	9.17208	11.6014	12.0317	11.7334	11.0483
131	210302_s_at	CNRIP1	5.42497	5.54653	4.97906	4.5256	4.5345	5.7353	6.48159	6.70455	5.55596	6.52486	6.53044	6.00862	5.44749	4.9006	6.32214	6.6594	6.37801	5.91327
132	210303_at	FRMD6	3.48689	3.59981	3.55237	3.57115	3.59518	3.75284	3.85868	3.56505	3.556	3.47113	3.66216	3.71584	3.64426	3.59898	3.79479	3.7162	3.75602	3.62653
133	210334_x_at	FRMD6	5.81027	5.03106	5.75918	5.55846	5.51834	5.59034	5.15247	5.13016	5.21546	5.87515	5.46965	5.9	5.7044	5.70691	5.57347	4.97178	5.70681	5.42333
134	210517_s_at	CALCRL	9.04333	10.8351	10.3422	7.47812	8.67177	8.80158	9.41807	9.52131	8.42827	10.1148	10.3584	10.2229	7.91166	8.48023	9.16267	9.90555	9.19291	8.86808
135	210815_s_at	CALCRL	4.7271	5.91825	5.00294	4.82094	5.04996	5.21102	5.26271	5.27659	5.30664	5.55536	6.15261	5.32169	4.69136	5.19402	5.40241	5.47016	5.22958	5.48482
136	210819_x_at	CALCRL	5.65463	5.59299	5.68864	6.03457	5.46305	5.52317	5.46853	5.72303	5.7362	5.61858	5.48227	5.66586	5.77307	5.72615	5.55653	5.42142	5.53991	5.69892
137	210839_s_at	MCC	7.17104	8.99579	8.14066	7.9529	7.69261	8.73238	9.16017	9.43463	8.69697	7.89647	9.71638	8.32218	7.29499	7.36371	9.40706	9.51098	9.68356	8.92466
138	210875_s_at	MCC	3.30963	3.27261	2.74519	3.24991	3.1256	3.47865	3.28552	3.37076	3.26365	3.51526	3.61033	3.28029	3.2604	3.04122	3.77073	3.4896	3.24227	3.22496
139	211126_s_at	SPRY1	7.19684	8.74691	7.96964	5.66767	6.7065	7.88532	8.77255	8.92834	7.71429	8.65774	8.99493	8.18442	6.2958	6.77617	7.83792	9.45884	9.03532	8.24782
140	211215_x_at	STXBP1	6.18587	6.28264	6.47635	6.49331	6.42494	6.04867	6.10327	6.5313	6.12503	6.05704	6.32553	6.20824	6.40634	5.93932	6.09391	5.97098	6.17107	6.5011
141	211449_at	STIM2	3.66788	3.87205	3.93664	4.17642	3.45239	4.01121	3.72645	3.65234	3.66352	3.68672	3.8721	3.75913	3.78613	3.80472	3.69572	3.60431	3.67119	3.75992
142	211450_s_at	STIM2	4.09573	3.84094	4.09539	4.41593	3.71505	4.15906	3.80593	3.57105	3.93492	3.79175	4.02006	4.05398	3.80212	3.89334	5.52008	3.81159	3.99223	3.86196
143	211980_at	STIM2	11.4147	12.08	10.7909	9.75937	9.82177	10.5939	12.0265	11.1715	10.6029	12.0457	12.0979	10.965	10.2367	9.4396	10.8916	11.972	11.6696	10.8012
144	211981_at	CBLN2	7.34964	7.82337	7.2369	6.22707	5.96495	6.85134	7.48236	7.56472	7.16177	7.71318	8.11058	7.11279	6.73982	6.42695	7.82313	7.85922	7.49878	7.1532
145	212012_at	PXDN	10.0815	10.6722	10.0303	9.35469	9.12146	9.68888	10.9585	10.5431	9.78962	10.3103	10.4758	9.7339	10.0696	8.77161	10.1851	10.54	10.7737	9.87632
146	212013_at	PXDN	8.929	9.36406	8.52247	7.81556	7.71384	8.59142	9.68662	8.87424	8.21466	9.19216	9.21734	8.66646	8.42718	7.58913	8.93986	9.1106	9.01926	8.34651
147	212097_at	FZD6	9.96819	11.1096	9.79748	8.51222	8.89879	10.3204	10.9305	10.458	10.2093	10.4048	11.2815	10.3096	9.37098	8.88336	10.0126	11.0129	10.6196	10.6276
148	212143_s_at	GPR39	7.97706	8.89481	7.25876	6.45782	7.44027	8.36864	9.69538	9.01253	8.72115	8.8663	9.36691	7.6136	6.6329	7.11891	8.91828	9.50618	8.78209	8.69783
149	212325_at	GPR39	4.40716	5.71479	4.30115	4.15976	4.86111	4.66982	5.59589	5.57108	5.13801	5.25917	5.9943	4.93918	5.22149	4.87409	5.19142	5.33298	5.21851	5.25324
150	212327_at	GPR39	6.59178	7.76192	6.16258	5.86111	5.73715	7.19681	7.62022	7.90281	7.08881	7.49533	7.63997	6.72272	6.69927	5.8407	7.24938	7.84494	7.61607	7.62146
151	212328_at	ZNF548	7.16501	8.50229	6.7691	6.52038	6.40648	7.50117	8.45967	8.57643	7.9672	7.92123	8.19676	7.11779	7.35286	6.48485	7.52415	8.52554	8.51636	8.20216
152	212382_at	ZNF548	7.45685	8.69116	7.69501	6.47303	6.26774	6.76464	8.41667	8.10555	7.49347	8.53986	8.50451	7.97336	7.5864	6.15828	7.60969	9.36695	7.98301	8.20029
153	212385_at	ZNF548	6.98471	7.79164	6.57885	6.06282	6.63379	6.86904	7.74352	7.43241	7.06559	7.51364	7.65008	6.94443	6.36187	6.28396	7.03537	8.08385	7.36436	7.19257
154	212386_at	ZNF548	9.14532	9.62736	8.24674	7.68035	8.68427	8.77631	10.183	9.59166	9.0839	10.1469	9.77449	9.30347	9.10244	8.63567	8.75695	10.5934	9.90732	9.52275
155	212387_at	CYP4F3	7.85342	8.75975	7.65296	6.84331	7.37015	7.57761	8.7879	8.52186	8.2503	8.66345	8.711	8.12153	7.31609	7.27641	7.65115	9.29575	8.75283	8.61024
156	212558_at	CYP4F3	9.54225	10.2389	9.08771	8.0813	8.417	9.41419	10.3517	10.215	9.2116	10.1917	11.0501	9.96725	7.7932	8.34734	9.65762	11.5377	10.2667	9.95056
157	212667_at	RCAN2	8.52417	9.18181	8.34231	7.19547	7.96482	9.0501	9.93437	9.88705	9.25824	9.21553	9.6323	8.8262	7.76524	7.89549	9.58861	10.0702	9.99498	9.66403
158	212758_s_at	ARL13B	9.11303	8.98815	7.62318	6.55446	7.64833	8.94388	9.21474	8.91084	8.61444	9.496	9.32089	8.12383	7.84698	7.25529	8.81735	9.08566	8.81328	8.72075
159	212764_at	STX19	8.92465	8.8731	7.77845	6.04039	7.98645	9.36085	9.4169	9.12403	8.32618	9.05317	9.36009	8.47666	7.17127	7.7664	8.61789	9.52998	9.13759	8.67823
160	212822_at	ZEB1	7.46195	7.58882	7.3671	6.67332	6.56467	7.19116	7.59285	7.41271	7.33688	7.42531	7.99082	7.47597	7.07986	6.77535	7.52305	8.05713	7.55649	7.62064
161	212875_s_at	ZEB1	7.23202	7.26424	7.01248	6.299	6.69991	6.69244	7.63727	7.61716	7.17673	7.78136	7.71463	7.4296	6.94505	7.02863	7.59962	7.62014	7.65461	7.37865
162	213069_at	ZEB1	7.92316	9.05735	7.75208	7.30188	7.07578	8.24164	8.70876	8.29082	8.17431	8.71007	8.97414	8.18487	7.93211	7.27353	8.3619	9.12748	8.33356	8.58508
163	213139_at	ZEB1	6.79002	7.85285	7.05339	5.62225	6.51234	7.35274	8.21933	8.12389	7.73621	7.57256	8.30086	7.43575	6.08725	6.48648	7.78123	8.17307	8.00969	7.89279
164	213260_at	RNF43	7.33821	8.14756	7.8614	8.22497	7.57241	7.25496	7.9583	7.91877	7.69564	7.98024	8.07989	7.93369	8.20386	7.97677	7.45166	7.94453	7.93443	8.01173
165	213306_at	CTHRC1	5.51155	5.84088	5.14746	5.14524	5.54624	5.63774	6.72961	6.76377	6.05794	5.76342	6.3328	5.67356	5.19114	5.62107	5.65711	6.51984	6.48216	5.97761
166	213415_at	CX3CL1	6.56195	7.24053	6.21609	5.36758	6.19664	7.49972	7.89798	7.79632	6.86803	7.7127	8.07235	7.23712	6.0515	6.66783	7.16062	7.96771	7.86453	7.45452
167	213592_at	CX3CL1	6.32934	7.41697	7.00927	6.7023	6.30725	6.42409	7.56606	7.20132	6.93028	6.88157	7.56472	7.00991	7.08374	6.3378	7.21453	7.77149	7.25018	7.34259
168	213715_s_at	PTPRM	5.83241	6.7175	6.4773	6.07235	5.36871	6.06013	6.64938	6.51328	5.79723	5.90218	6.91744	6.27309	6.16493	5.54559	6.20095	6.80603	6.35932	6.27515
169	213793_s_at	PTPRM	5.62152	5.82459	5.48158	3.92766	4.90663	5.49422	6.02152	6.03012	5.32283	7.16689	6.24633	5.95315	4.87256	5.31133	5.62005	7.08942	6.06813	6.18241
170	213844_at	PTPRM	5.60882	5.53254	5.25072	4.60266	4.79581	6.39158	6.86387	6.46379	5.94466	6.5419	5.85104	5.79713	6.33558	5.90016	6.46659	6.30955	6.57006	6.51445
171	213891_s_at	DPYSL3	8.06848	9.17748	7.48664	7.46265	8.02323	8.24794	9.3507	9.00114	8.34497	9.0565	8.95424	8.39718	8.40479	8.08423	8.43109	9.41594	9.15639	8.80869
172	213905_x_at	DPYSL3	6.81858	7.56521	6.96712	6.10991	6.33082	7.03758	7.41989	7.38145	6.54797	7.11816	7.76827	6.55247	6.42049	6.17633	6.90023	7.39575	7.11492	6.35134
173	214030_at	ST6GALNAC3	8.45085	9.03632	8.06973	7.43485	7.97543	8.77149	9.12747	8.72033	8.12314	8.99197	9.45443	8.62037	7.79156	8.20028	8.60094	9.20941	8.45396	8.74725
174	214156_at	SOCS5	5.92351	7.74849	6.40041	5.71936	5.86331	6.22576	8.03871	8.334	6.85897	6.25807	7.48141	7.30702	5.74449	5.89255	6.13498	8.48688	7.58241	7.19219
175	214265_at	SOCS5	7.52666	8.24872	6.79315	6.60317	6.4517	8.73407	8.65236	8.22007	7.57961	8.15653	8.49645	7.0215	6.87503	6.85262	8.91664	9.01402	7.96867	8.07519
176	215485_s_at	SOCS5	6.87938	7.17231	7.74643	7.33622	6.87822	7.33821	7.42207	7.38514	7.13386	7.14507	7.80257	7.27697	7.16622	7.2863	7.13738	7.43984	7.24773	7.07469
177	215561_s_at	AKAP12	5.23736	6.02387	5.20952	4.69516	4.70091	5.50298	5.40458	5.09169	4.96838	5.42974	6.08543	5.50848	4.47874	4.71176	5.44715	5.33227	4.93929	4.78617
178	215766_at	AKAP12	4.93088	4.69749	4.70907	5.25384	5.11774	4.97397	5.66442	5.57047	5.62356	5.14859	5.16606	4.97059	5.11484	5.48652	4.63559	5.5254	5.53453	5.60562
179	217192_s_at	AKAP12	7.74818	7.84104	7.63938	7.18139	6.90276	7.56046	7.23222	7.26646	7.35001	8.41983	8.46987	7.98726	6.36049	7.07065	8.91559	7.73809	7.45806	7.93368
180	217711_at	SLC41A1	5.87683	5.92604	6.16599	6.21283	6.7792	6.24423	6.93379	6.31813	6.77363	5.63836	6.20213	6.08182	5.96592	7.53484	5.95047	6.58637	6.91457	7.03876
181	217762_s_at	CES3	7.75964	8.77714	8.0164	7.0105	7.55033	8.42072	8.66044	8.22536	7.85899	8.21371	8.82058	7.93189	7.23689	7.13087	8.32248	8.45254	8.29324	8.01278
182	217763_s_at	CES3	6.67426	7.64901	7.06747	6.33024	5.74528	6.98787	6.77299	7.11151	6.59567	6.90627	7.40457	6.70101	5.53521	5.67306	7.20999	6.57967	6.85246	6.69381
183	217764_s_at	CREBRF	8.25822	9.71515	8.73619	8.0441	8.07105	9.03135	9.21905	8.87023	8.54067	8.77844	9.68971	8.41876	7.77097	7.74529	9.17257	9.12473	9.02949	8.75972
184	217911_s_at	CREBRF	9.33471	9.9655	9.80856	7.47618	8.39894	10.5036	10.5636	10.0225	10.1807	9.90868	10.0681	10.366	8.68328	8.27432	9.96435	9.80112	10.0741	9.99393
185	218694_at	CREBRF	7.48656	8.2455	7.76812	5.90095	7.73624	8.32601	8.97628	9.06737	8.12817	8.31225	8.66463	8.46118	6.98742	7.76192	8.55237	9.29096	8.85277	8.2154
186	218704_at	CREBRF	8.17639	7.76486	8.68272	8.89895	8.19042	8.23591	7.23286	7.66799	7.7817	8.10718	7.62096	8.21522	8.88904	7.35752	8.39555	7.31622	8.01336	7.3884
187	218820_at	CREBRF	6.73339	6.73562	6.14636	5.7023	6.06596	7.20477	8.1204	7.89784	7.53355	7.63595	7.58463	6.5036	7.1686	6.32475	7.57219	7.85671	8.00691	7.64669
188	218839_at	TCF4	6.10678	7.99377	6.77204	5.33854	6.3329	6.63192	7.19118	7.4074	7.30067	6.44232	7.32884	6.95256	6.55249	6.54508	7.05206	7.6975	7.34002	6.56714
189	219091_s_at	TCF4	4.93061	5.93605	5.1122	5.1471	4.93061	4.98351	5.81251	5.61874	5.57158	5.31723	6.08371	5.25987	5.10607	4.82916	5.50077	6.017	5.7683	5.70115
190	219201_s_at	TCF4	5.46556	5.98622	5.73399	5.09299	5.31261	5.66685	5.70903	5.57991	5.46377	6.16442	5.95548	5.46237	5.27576	5.02408	6.44138	5.77434	5.69694	5.43365
191	219213_at	TCF4	7.73372	8.97642	7.59464	6.60215	6.90142	8.01111	8.75968	8.57697	7.8884	8.21754	9.11931	8.26485	7.45164	7.20418	7.95678	8.88371	8.61565	8.22989
192	219250_s_at	TCF4	8.55584	6.88136	7.71195	8.84148	7.62652	7.93494	6.76631	7.32467	7.67545	7.77224	6.85428	7.81066	8.40046	6.69846	7.60845	6.00875	7.31182	7.21393
193	219345_at	TCF4	6.18798	6.07753	6.34779	6.91234	5.52563	6.40857	5.62725	5.52334	6.02931	6.26058	5.95657	6.26016	6.77811	5.36345	6.58975	5.43411	6.11938	5.75147
194	219436_s_at	TCF4	4.8551	5.8599	5.42459	4.99488	4.57829	5.11517	5.17376	5.5239	5.27498	4.90682	5.71001	5.21871	4.26142	4.87947	5.56018	5.46463	4.99622	4.92597
195	219689_at	TCF4	5.97802	6.90566	6.54151	5.38538	6.05858	5.9061	7.126	6.98174	6.39119	6.50941	6.8314	6.45051	5.9159	6.68019	6.19289	7.42442	7.39407	6.99279
196	219719_at	CD200	5.69389	6.46381	5.94247	5.82604	5.24374	5.78779	6.56781	6.56017	6.08614	6.01535	6.74967	6.15344	6.19203	5.53791	6.15391	6.51758	6.36574	5.73787
197	219761_at	CD200	6.56345	7.73038	6.97291	6.18352	7.23604	6.74774	8.67801	7.81902	7.61512	6.81271	8.28932	7.04296	5.90293	7.08672	6.99735	8.18044	8.03939	8.36555
198	219941_at	CD200	3.7035	3.59612	3.76648	3.6333	3.71606	3.56708	3.53812	3.52174	3.78764	3.65511	3.39995	3.75741	3.84681	3.64698	3.577	3.53986	3.56965	3.4736
199	219993_at	IL1R1	4.80409	5.67166	4.80527	4.48504	5.35949	4.8869	6.44205	6.16014	5.61897	5.12848	6.3856	5.5502	4.17038	5.67343	5.48333	6.8516	5.94437	5.6642
200	220042_x_at	IL1R1	7.2418	7.01481	7.40727	7.37856	7.30915	7.17769	7.16496	7.54627	7.31145	7.18744	7.31266	7.24708	7.21743	7.34216	7.26609	7.39781	7.42041	7.59309
201	220122_at	IL1R1	5.05449	8.33085	5.81053	4.82311	4.81057	6.07335	7.08317	7.42025	6.11632	5.67893	9.07438	7.46566	5.32915	5.43461	6.38026	8.78427	7.33316	7.27479
202	220335_x_at	COL15A1	8.72318	8.22826	7.1896	8.91564	7.78696	8.22323	6.87673	7.40325	7.70889	8.61102	7.88502	7.47386	8.42954	7.15525	7.98768	7.02432	7.04664	7.13177
203	220395_at	TNFAIP3	6.72207	6.34285	6.91491	6.83532	6.95086	6.43132	7.01558	7.14458	7.00942	6.1986	6.59616	6.45888	6.5743	7.23655	6.49576	6.8993	6.78187	7.26698
204	220890_s_at	TNFAIP3	11.7009	11.9382	11.7482	9.48638	11.0299	10.9867	10.4119	10.1702	9.86714	11.7155	11.8081	11.5841	10.0829	10.0555	11.2198	10.7144	10.5493	9.93974
205	221016_s_at	HINT3	5.54433	5.98972	5.64018	5.47755	5.0116	5.86696	6.14404	6.03508	5.98435	6.4279	6.58719	5.89874	5.70267	5.91365	6.40941	6.20615	6.14178	6.1702
206	221031_s_at	HINT3	7.93165	9.76996	7.5323	7.1565	7.56251	7.09571	9.03372	8.99327	8.23873	9.28354	9.65855	8.45444	7.02052	8.02524	7.62424	10.5559	9.32573	8.81457
207	221447_s_at	HINT3	5.92345	6.19146	5.83646	5.79611	6.25071	6.48792	6.76354	6.91955	6.29508	6.01283	6.61322	5.71179	5.92093	6.29114	6.81884	6.50606	6.65532	6.57053
208	221645_s_at	SNAI2	6.80179	7.25867	5.62281	6.60991	6.20306	7.40174	7.27748	7.12988	6.65105	6.96364	7.18212	6.3023	6.52459	5.44756	6.45454	7.76941	6.34657	6.71049
209	221773_at	CRYBG3	8.34827	9.67513	7.85888	6.07145	7.91779	8.19706	9.69468	9.66089	8.40605	9.00706	9.5726	9.28399	7.10835	8.37781	8.20434	9.83124	9.38477	8.66211
210	221817_at	FLRT3	7.97847	7.47303	8.4569	8.64816	8.07632	7.97867	7.39583	7.64415	7.93205	7.28055	7.74767	8.3569	8.28412	7.52491	8.17273	7.61874	7.89924	7.37456
211	221881_s_at	FLRT3	5.19918	6.71871	5.44585	5.41884	5.75979	5.86319	6.45433	6.20355	5.70555	5.96461	6.65055	5.96883	5.25949	6.24208	6.23126	6.44912	6.04062	6.48131
212	222146_s_at	CSF3	7.87121	8.71004	7.2946	5.7048	6.39233	7.83052	8.1681	7.88084	7.22998	8.76222	8.90247	7.87712	6.59822	6.56467	8.34672	8.58843	8.19204	7.80125
213	222822_s_at	ZNF521	4.49292	4.47618	4.68099	4.74335	4.24265	4.64735	3.95891	3.98315	4.04406	4.34482	4.42159	4.30779	4.79803	4.16359	4.42732	4.30532	4.00794	4.24657
214	222853_at	ZNF521	8.63766	6.94087	7.91234	9.16848	7.77409	8.58113	7.0599	7.31912	7.70474	7.71059	7.34243	8.60363	9.0824	7.08831	8.2007	6.35186	7.2044	7.53527
215	222885_at	ELK3	6.91564	8.13929	7.22096	5.78642	6.12906	6.74239	7.87619	7.41799	6.55966	7.06756	7.92871	7.50281	6.07321	6.30774	6.91074	7.75302	7.26102	6.99863
216	223378_at	ELK3	7.63783	7.95256	7.30258	6.53576	6.94962	7.25743	8.11511	7.76177	7.65514	7.71869	7.95672	7.28462	6.49801	7.17814	7.36369	7.54734	7.74494	7.89028
217	223662_x_at	ARMCX1	8.34232	8.5449	7.82307	7.95695	8.14822	7.41421	8.37458	8.0732	7.84086	8.42388	8.32768	7.8424	8.41404	7.56685	6.88881	8.28707	8.29475	8.06519
218	223775_at	DDX59	5.19895	5.18935	4.86086	4.77806	4.76808	5.35243	6.54118	6.96971	6.40829	6.02945	6.39783	5.50179	5.24667	5.10236	5.41168	7.20896	6.57669	6.72569
219	224865_at	DDX59	7.27332	6.79141	7.73772	8.09217	7.14433	7.51071	6.70974	6.71944	7.49009	7.19894	7.22186	8.24343	8.0566	6.75261	7.70291	6.80323	6.69991	6.90626
220	224866_at	DDX59	9.42905	9.57567	9.10565	8.30704	8.68871	8.50444	7.9497	8.39452	8.88761	8.78848	8.91542	9.45224	8.8161	8.22735	8.29184	7.84191	8.28456	7.49707
221	225061_at	PLK2	10.0087	9.98865	9.63499	8.35979	8.58351	9.72776	11.2043	9.51358	9.26572	10.2056	10.0318	9.98515	7.80752	7.79565	9.92271	9.99494	9.09449	9.00534
222	225246_at	ORC1	6.85645	6.34977	6.53279	7.1768	6.35255	6.93085	6.47007	6.11455	6.51097	6.61227	6.0731	7.02079	7.28521	5.58587	6.90777	6.55298	5.97131	6.3421
223	225250_at	RHOJ	5.75916	5.47194	5.1198	5.2518	5.58236	5.24127	5.29498	5.46729	5.47082	5.46729	5.33789	5.3248	5.27942	5.41109	5.53958	5.87095	5.35222	5.38107
224	225406_at	RHOJ	8.37385	8.6662	8.45898	7.1863	8.355	9.15748	9.63007	9.62912	8.52102	8.76375	9.0879	8.84829	8.20039	8.28716	8.81026	9.40632	9.4181	8.81011
225	225464_at	RHOJ	7.60182	7.56993	7.29762	5.81282	6.60157	7.06362	8.00748	7.28535	7.38578	8.06315	7.86107	7.31821	7.04135	6.34771	7.96179	7.38541	7.44827	7.45042
226	225481_at	RHOJ	7.84936	7.80721	7.22256	6.03985	6.87202	7.17985	8.34424	7.76539	7.5328	7.62758	7.61425	7.53441	6.7222	6.60957	7.53039	7.84024	7.30229	7.39337
227	225570_at	RHOJ	6.36299	6.82663	6.49014	5.99255	6.32213	6.4406	6.98688	6.64664	6.32116	7.54549	7.29865	6.97663	5.35373	6.13399	6.45798	7.08031	6.69232	6.56112
228	225571_at	RHOJ	5.53461	6.76252	4.85776	4.63832	5.51763	6.2662	8.93096	8.23908	7.61892	6.29942	7.11707	5.64234	5.33755	5.52957	5.47555	8.93253	7.59472	7.44524
229	225575_at	RHOJ	6.97623	7.80637	6.89386	6.53561	7.09919	8.2015	9.14845	8.76421	8.07511	7.60378	8.37842	7.21791	6.72434	7.03338	7.49187	9.05621	7.98323	8.12613
230	225582_at	PRSS23	7.44753	8.32827	7.71604	6.80029	6.96615	7.87512	8.95838	8.04773	7.81192	8.44593	8.48311	8.1868	6.6781	7.03434	7.89527	9.11994	8.29313	8.13226
231	225681_at	PRSS23	6.15136	7.56493	5.60278	4.9785	6.7066	6.87311	7.90327	7.96961	6.67898	6.62753	7.58918	5.89085	5.59209	6.75615	6.72063	7.51914	7.93581	6.7763
232	225685_at	PRSS23	5.98504	7.29144	5.71718	4.98094	5.72021	6.38484	7.50812	7.74577	6.93076	7.05958	7.9316	6.46778	4.59468	6.88608	6.79056	8.05459	7.76174	7.30983
233	225956_at	CRIM1	8.13472	8.39759	7.19311	7.42149	7.05647	7.45916	7.8489	7.86559	7.48571	8.45506	8.23462	7.37895	6.72875	6.84054	7.56133	8.14098	7.48849	7.53612
234	225957_at	CRIM1	9.24212	10.0056	8.66291	7.72224	8.1393	8.74601	8.40318	8.48341	8.19728	9.31547	8.85099	8.39351	7.24522	7.59303	8.42404	8.52704	8.11223	8.04581
235	226225_at	FAM43A	5.87165	7.21686	6.03365	4.2912	6.24756	6.32899	7.79842	7.74894	6.82216	6.62008	7.98732	6.78079	5.62902	6.82114	7.1811	8.29002	7.30285	7.16311
236	226279_at	P2RY6	8.20085	9.415	8.22157	7.04323	7.25003	7.9012	9.39829	8.99025	8.39497	8.61218	9.17428	8.87615	7.51496	7.14471	8.18255	9.50736	8.92586	8.47006
237	226533_at	ADRB2	5.4315	5.78065	5.57404	4.60037	5.24118	5.42339	5.63382	5.64462	5.41288	5.21171	5.08795	5.46237	5.66507	4.5973	5.55563	5.55635	5.60165	4.85265
238	226537_at	CLDN5	4.67168	4.71798	4.08775	3.46802	4.1322	4.22172	3.88834	4.2663	3.93423	4.47446	4.19892	4.61947	4.12238	4.00578	4.97746	4.34745	4.21483	3.88575
239	226651_at	SERPINE1	5.96971	5.94196	5.66472	5.34213	5.56476	5.82321	6.0107	6.27857	5.62918	7.21588	6.39288	5.99666	5.287	5.90529	5.73291	6.67658	5.92865	5.8402
240	226676_at	SERPINE1	4.39882	5.43528	4.95494	4.34873	4.12453	5.3814	5.85073	5.53992	4.74336	5.13867	5.51062	5.4325	4.26791	4.04997	5.58692	5.68075	5.94138	5.25656
241	226677_at	DIO2	5.04497	5.93566	5.07028	4.04176	4.83949	5.49663	6.14574	6.04145	4.9448	5.42974	5.87268	5.31799	5.39388	4.54078	5.86272	6.22294	5.72681	5.39565
242	226751_at	DIO2	6.87662	7.70851	6.61533	6.12341	6.68846	8.33799	8.2471	8.44437	7.66877	8.48951	8.66885	7.64145	7.27795	7.00264	8.39585	8.91615	8.41031	8.61417
243	226837_at	DIO2	4.87105	5.91273	4.72643	3.69157	5.0992	5.26072	5.2939	5.77683	5.04199	5.33596	5.39797	6.01911	4.43807	5.77448	4.76681	5.32684	4.98468	4.50296
244	226860_at	DIO2	9.34057	8.44036	8.0863	8.88975	8.11564	8.46432	7.53555	7.93174	8.61689	8.15898	7.51059	8.21669	8.42263	7.70865	8.87812	7.07245	8.20072	7.53268
245	226911_at	CAV2	6.01602	6.59488	6.76684	5.8309	5.93795	6.10579	6.91109	7.06185	6.66484	6.54515	7.21469	6.51916	5.90254	6.20809	6.49197	6.95106	7.13898	6.74876
246	227070_at	CAV2	5.09047	5.95809	4.96419	4.76722	4.69131	6.83289	6.54477	7.28498	5.83646	5.9521	6.24619	5.55431	4.89994	4.44345	6.62221	6.53217	6.57565	6.35747
247	227099_s_at	TMEM47	11.5311	11.613	11.1766	10.3866	10.7252	11.2159	12.2732	11.7307	11.313	12.1933	12.141	11.8548	9.84779	10.7394	11.1332	12.1838	12.3804	11.4554
248	227188_at	TMEM47	5.24795	7.80536	5.62809	4.63691	5.95228	5.81719	7.57493	7.62083	6.5204	6.56264	7.90154	6.70699	4.97059	6.17375	6.19539	8.20185	7.26491	7.0681
249	227289_at	CDH5	5.92064	6.7403	6.29151	5.98357	5.71706	6.43075	6.68349	6.61233	6.55715	6.83351	6.73864	6.8177	6.31344	6.2451	6.3171	7.1777	6.50805	6.94311
250	227410_at	CLIC2	6.41575	8.00777	7.05403	5.76474	6.63706	7.0044	9.32234	8.32156	7.32562	7.40234	8.87271	7.75311	5.87706	6.5531	7.27718	10.0761	8.13886	8.12067
251	227529_s_at	RND1	4.65962	6.40245	5.33978	3.70022	4.9569	5.02914	5.57657	5.75712	5.27401	5.65354	5.92895	6.0156	4.24094	5.33099	5.23524	5.82977	5.44996	5.6522
252	227530_at	CAV1	7.86336	9.95018	8.79292	7.32729	8.38865	8.31115	9.47578	8.72664	8.56273	8.84967	9.36632	9.10362	8.01814	8.52475	8.35735	9.59397	9.00513	8.70813
253	227646_at	CAV1	6.07551	7.63302	5.65037	5.17531	6.00243	5.91187	7.09929	6.52073	6.48499	6.60968	7.25275	6.71041	5.05199	5.83249	6.72357	7.6695	7.09445	6.83027
254	227655_at	MAB21L2	6.75924	6.23778	6.27675	7.11243	6.70251	6.38173	5.45504	6.26435	6.41482	6.64503	6.12479	6.20942	6.40634	6.14176	6.76596	5.59315	5.89283	6.33835
255	227771_at	MAB21L2	6.09138	7.20916	6.52776	5.42039	5.94179	6.08393	8.04134	7.7346	6.87856	6.93376	7.81956	6.6333	5.89407	5.99909	6.20135	7.75113	7.43789	6.80388
256	227779_at	BAG3	4.67067	5.49705	5.19477	4.90087	5.08588	5.19602	5.33961	5.61095	5.10473	5.08295	5.16681	4.91105	4.65812	4.77084	5.05194	5.53026	5.42297	5.18819
257	227780_s_at	KDR	6.5533	7.28965	6.45361	6.26815	6.32903	6.96434	7.71813	7.49274	6.92892	6.82931	7.18882	6.77683	6.47776	6.18819	6.54016	7.88214	7.62693	7.45005
258	227874_at	BOLA1	5.66332	7.81149	6.7708	5.67741	6.28323	6.86403	7.6038	7.84214	7.45598	6.60152	7.84967	6.97979	6.24495	6.42604	6.78147	8.1769	7.80247	7.54106
259	227923_at	C2CD2	5.87727	7.25243	5.88333	5.51594	5.32004	5.18125	7.24145	6.50221	5.90431	6.59956	6.76907	5.8777	6.29997	5.69864	5.52713	7.36719	6.7927	6.92216
260	228201_at	FAR1	6.62843	7.40037	6.53379	5.2791	6.38463	6.62594	7.02422	7.58008	6.75521	7.22248	7.36431	7.32182	5.79233	6.7043	7.33077	7.76593	7.28058	6.8923
261	228339_at	FAR1	5.39344	6.15092	5.45715	5.09286	5.05496	5.42096	6.18501	6.19437	5.66022	5.73232	6.03291	5.83323	5.30337	5.25888	5.33099	6.33185	6.3378	5.88693
262	228385_at	FAR1	6.57284	7.08516	6.33179	5.86384	6.31709	7.00274	6.7865	6.57923	6.35335	6.72442	6.94105	6.90932	5.9904	6.0036	6.85345	7.17731	6.46344	6.14967
263	228386_s_at	SRPX	5.24665	5.80331	5.47799	4.90294	5.0566	5.66905	5.11315	5.69445	4.89853	5.23457	5.35153	5.69539	4.74714	4.21391	5.59658	5.40423	4.76782	4.72438
264	228489_at	PECAM1	5.90994	6.87928	5.57183	4.7568	5.31264	5.63505	6.83924	7.03037	5.94482	6.53035	7.04917	6.26487	5.1476	5.36874	5.42695	7.34036	6.74441	6.68559
265	228697_at	PECAM1	5.01857	5.82818	5.43303	7.23723	5.58138	5.14661	6.37139	6.675	5.40761	4.60017	6.0481	5.4325	6.95003	5.49457	5.14311	5.30912	6.21792	5.26107
266	228837_at	PECAM1	4.20812	4.59994	4.3349	4.23121	4.14831	4.23022	4.29781	4.42093	4.13915	4.4315	4.49798	4.26074	4.30862	4.02407	4.23217	4.43047	4.34467	4.26339
267	228863_at	PECAM1	4.58899	5.97039	5.04531	4.51923	4.73549	5.3294	5.83704	5.86155	5.55212	5.47241	5.3298	5.60017	5.24226	5.41448	5.27017	6.34256	5.41138	5.76696
268	228956_at	HOXA5	7.98147	6.89754	7.80122	8.11476	8.05699	8.2239	6.29926	7.25053	7.82376	7.20557	6.56627	9.36365	8.51859	7.60857	8.56819	6.61231	7.89515	6.66435
269	228964_at	RBP7	10.1768	10.352	8.50451	7.50921	9.12065	9.98029	10.3823	10.0271	9.59919	10.4155	11.1241	9.83341	6.97192	9.07094	9.7169	10.5983	10.2312	9.90615
270	229104_s_at	ZNF83	6.47776	6.40787	6.36506	6.95919	6.45543	6.50697	5.63388	5.88837	5.56817	6.30011	6.31545	6.31702	6.7696	5.18169	6.56546	5.86006	6.04137	5.48041
271	229105_at	JAM2	6.55678	5.99345	6.98409	7.46697	6.52533	6.37578	5.16205	6.2312	5.13585	6.03326	6.03696	6.966	7.34446	6.08293	6.74805	5.02709	6.40478	5.04884
272	229126_at	JAM2	7.28077	6.88546	6.11899	7.27913	6.47147	6.82656	6.14077	6.30216	6.95842	6.29156	6.07186	6.64681	6.63428	6.24012	6.66389	6.16259	6.66695	6.24359
273	229127_at	HIGD1B	5.84462	7.78614	6.22978	5.15829	5.08927	6.48108	7.73631	7.88387	6.90611	6.78011	7.77803	7.08038	5.84505	5.95775	6.92994	7.96771	7.72679	7.33587
274	229441_at	EBF1	4.13008	4.95208	4.30696	4.28773	4.42987	4.34549	4.38512	4.44794	4.11238	4.85003	4.49353	4.65887	4.17317	4.22753	4.12933	4.54083	4.93231	4.65465
275	229487_at	EBF1	5.38271	6.37082	5.6787	5.04475	5.75028	5.33842	6.94139	6.14254	6.15876	5.35894	5.93162	5.71477	4.90567	5.74377	6.1383	7.36251	6.74794	6.08717
276	230061_at	EBF1	5.28177	6.93161	4.65425	4.66404	4.35091	5.07198	7.02976	6.95189	6.37125	6.19968	6.43283	5.845	5.26861	4.84165	5.11597	7.29935	6.69557	6.80717
277	230135_at	NNMT	9.32401	8.63667	8.7347	7.76422	8.23787	9.51464	10.5965	10.1528	9.8819	10.3948	10.2809	9.36186	8.61672	8.32112	9.22716	10.9347	10.8047	10.149
278	230676_s_at	NNMT	5.70028	5.64286	5.89559	6.29432	5.28537	5.72549	4.932	5.22161	5.49183	5.57703	5.41745	5.59283	5.59292	4.9128	6.40396	4.91372	5.44077	4.7287
279	230943_at	MSH6	5.94081	7.96224	6.19251	5.07712	6.03875	6.40812	8.91442	8.21558	7.41038	6.46243	8.68434	7.38126	5.39865	6.91563	6.62243	9.1203	8.19106	7.72882
280	231606_at	MSH6	4.20818	4.1934	4.83835	4.84463	4.23354	4.57476	4.22794	3.9962	4.22685	4.20374	4.33021	4.37516	5.02575	4.37299	4.29716	4.19758	4.20101	4.3623
281	231859_at	MSH6	4.85017	5.16646	5.07107	5.09137	4.41574	5.23754	4.98697	5.05565	5.23967	4.94834	5.12951	4.89811	5.23724	4.83899	5.22305	5.09815	5.20819	4.92339
282	232204_at	MSH6	5.1683	5.88854	5.10593	5.24351	5.8257	5.59108	6.29364	6.23623	6.01492	5.61169	5.89021	5.72765	5.55525	5.62418	5.94412	6.93134	5.88913	6.10641
283	232581_x_at	HOMER1	6.69874	7.15294	7.08231	7.23438	6.95084	6.7432	6.88043	7.16229	7.091	6.746	6.90153	7.01304	7.18421	7.38802	6.82072	6.89621	7.15578	6.98232
284	234008_s_at	HOMER1	7.11382	6.70463	6.58696	8.10566	6.30129	6.93403	5.62405	5.61831	7.03403	6.85131	6.50958	6.50694	7.26484	6.16988	6.74821	5.95974	6.10943	6.12077
285	234140_s_at	MPDZ	7.88801	7.64186	7.56106	7.61851	7.51395	7.67619	7.28047	7.28961	7.22076	7.55685	7.47136	7.53755	7.60179	6.75115	7.31671	7.33191	7.18845	6.75144
286	234144_at	MPDZ	4.04725	4.09619	4.07756	4.26495	4.24138	3.99829	4.43834	4.33138	4.74577	4.05025	4.17333	4.05599	4.38713	5.01186	4.09448	4.1786	4.3635	4.30345
287	234523_at	TGFB1I1	3.53936	3.32535	3.59666	3.72963	3.31643	3.46865	3.76084	3.39921	3.56199	3.33307	3.44319	3.34035	3.33347	3.95964	3.41715	3.46865	3.56688	3.64955
288	234996_at	DNAJA4	4.2723	4.88301	3.97731	3.7099	4.45283	4.20723	5.37408	5.45513	4.5576	4.46	5.32459	4.60393	3.19763	4.65487	4.32873	5.97288	4.83695	4.70409
289	235074_at	DNAJA4	7.73832	8.31232	7.86281	7.35566	7.92406	7.67694	8.3141	8.14117	7.74395	8.03572	8.07512	8.46806	7.89507	7.83499	7.78877	8.18763	7.87426	7.83772
290	235122_at	DNAJA4	5.55323	5.81121	5.14271	4.29897	4.61871	5.19266	6.66004	6.07354	5.86785	6.3092	5.44389	5.6999	4.34372	5.57612	5.17701	5.67433	5.968	6.32154
291	235131_at	DNAJA4	5.78086	5.81493	5.80939	6.09397	6.1553	6.07331	6.88747	7.05953	6.64332	6.60342	6.91107	6.22805	5.8185	6.22518	6.7234	7.30761	6.93061	6.90492
292	235334_at	SEMA3G	4.97551	5.92921	5.49591	4.89298	5.32927	5.04392	6.2747	6.27001	5.63957	5.68761	5.63745	5.62971	5.13088	5.32692	5.35639	6.09896	6.12954	5.61824
293	235489_at	SELE	5.84777	7.17821	4.95179	4.07903	4.45401	6.34726	6.77821	7.1832	6.07749	7.31641	7.3505	6.33751	4.81509	5.45965	6.48875	7.52747	6.95284	6.71817
294	235556_at	DOLPP1	5.81605	5.64952	4.94729	5.25078	5.52461	5.96833	5.85424	6.55474	5.80016	6.07748	5.68385	5.4001	4.00009	4.85959	6.06265	6.0347	6.02583	5.52076
295	235666_at	SPARC	6.46683	7.86885	6.37786	5.8181	6.29903	8.15115	8.44925	7.96361	7.22831	7.24963	7.65556	6.20948	6.24521	6.33405	8.01002	8.54773	7.52443	7.51899
296	235740_at	SPARC	5.6725	6.40554	4.85115	3.9882	4.93578	5.14314	5.65477	7.27347	5.64668	6.60656	7.02174	5.90355	4.11514	5.87307	5.80634	7.14302	6.42391	5.96938
297	236225_at	APLNR	8.14208	7.7074	7.89681	8.40277	7.63401	8.58295	6.67546	7.13453	7.5787	8.05017	7.89486	8.37522	8.26991	7.28526	8.24029	6.93079	7.67482	7.1912
298	236262_at	PRDM1	5.48898	6.82258	5.5062	4.67698	4.78988	5.13799	6.72334	6.17687	5.63849	6.12409	6.69423	6.18863	5.70233	5.39246	5.54276	6.84318	6.42575	5.95445
299	237252_at	PRDM1	6.73259	7.71415	6.72283	5.91632	5.87612	6.12244	7.03906	7.20566	5.94504	7.28028	7.64573	7.52704	5.68878	6.71462	6.28334	6.46199	6.79472	6.137
300	237466_s_at	GGT6	6.70468	6.91601	6.59467	5.97576	5.53105	6.98298	8.65235	8.44888	8.12461	8.30446	8.26809	7.45322	6.71066	6.17608	7.478	8.97911	8.61493	8.3686
301	238066_at	C14orf132	4.99345	6.56958	5.74681	5.4589	4.83768	5.46629	6.15616	5.68403	5.06979	5.79038	6.39618	5.97468	5.65368	4.84635	5.42449	5.72344	5.75855	5.65952
302	238476_at	C14orf132	7.55641	8.08249	7.23216	6.84863	7.90132	7.09859	7.96028	7.94409	7.51501	7.70752	7.6431	7.17642	6.6385	7.32827	7.53163	8.11769	7.67601	7.35433
303	238905_at	SEC14L1	5.50766	6.53004	5.60693	4.94351	5.2191	6.00465	6.22523	6.28365	5.94667	6.673	6.77118	6.25603	5.53439	5.75958	6.18749	6.9715	6.45972	6.47687
304	238906_s_at	SEC14L1	4.39539	4.78435	4.25265	3.66551	3.422	4.42	4.4082	4.9404	4.19524	5.20098	5.02554	4.54217	4.07727	3.99729	5.07061	5.37425	4.80906	4.68136
305	239092_at	SEC14L1	4.0658	4.51697	3.88007	4.22223	4.12946	4.82778	4.44784	4.34973	4.38827	4.15086	4.20415	4.07961	3.94424	4.19895	4.79537	4.17213	3.64138	4.33503
306	239942_at	BGN	3.57273	3.93758	3.53938	3.65003	3.71502	3.69751	4.23571	4.42424	3.80753	4.04142	4.41948	3.67155	3.91208	4.00092	4.20868	4.33629	3.97471	4.35013
307	239952_at	BGN	4.5423	4.98981	4.80733	4.04176	4.52809	4.65405	5.69118	4.92934	4.47234	4.7779	4.89251	4.41555	4.50846	4.74892	4.71566	5.86617	4.77153	4.86237
308	242071_x_at	BGN	6.10384	6.42016	6.44493	6.87155	5.78161	6.439	6.02262	5.46518	5.5777	6.38042	6.03959	6.22931	6.79057	5.4908	6.06556	5.82982	5.78145	5.74622
309	242301_at	ECSCR	6.23616	6.76863	6.15598	5.14302	6.19428	6.62277	7.24425	6.89545	5.86278	6.72206	7.7007	7.44831	5.7612	6.6242	6.22314	6.76042	6.73133	6.11617
310	243481_at	ECSCR	3.69786	3.86687	3.33219	3.81827	4.00299	3.91261	4.00962	4.51878	4.1166	4.26983	4.11728	3.97132	3.80521	4.09726	3.97975	4.30921	3.89195	4.10097
311	243591_at	ECSCR	6.04964	6.79543	4.83526	4.10264	5.80176	4.30479	4.82961	4.61538	4.60419	6.33128	5.65213	4.99752	4.40527	5.41553	4.10099	4.66553	4.7523	4.56322
312	244025_at	LRRC32	5.80173	6.10717	5.83407	5.16777	6.10212	6.05169	6.65391	6.33304	6.10471	6.06414	6.51645	6.15679	5.11885	5.81828	5.88222	7.05663	5.96584	6.08184
313	244419_at	BIRC5	3.75208	4.03832	3.75881	4.10379	4.01313	4.25581	4.17155	4.02509	4.26244	3.89639	3.88925	3.92791	3.83923	3.84275	4.08903	4.37111	4.08321	4.25363
314	244439_at	BIRC5	3.43018	3.71031	3.32822	3.03348	3.38621	3.45438	3.46401	3.37487	3.1504	3.24541	3.33919	3.58352	3.36696	3.45762	3.42936	3.39402	3.25866	3.24948
315	244764_at	BIRC5	3.61503	3.70338	3.581	3.98497	3.92732	4.19077	4.10793	4.09787	3.95103	3.91471	3.91592	3.59271	3.62267	3.81312	4.38069	4.17341	4.10886	4.09684
316	44783_s_at	ITPRIP	8.0705	10.5365	9.30009	7.23296	8.01773	8.68956	9.81986	9.42005	9.01942	8.70661	9.65526	9.48186	8.38041	8.54571	9.05064	9.84525	9.51215	8.8634
317	823_at	ITPRIP	6.62511	7.18712	7.04052	6.08642	6.19881	6.86663	7.4228	7.29719	6.89476	6.81425	7.49203	6.93727	5.93771	6.67894	7.20171	7.48606	7.22202	7.24725
