# Supplementary material for: Transcription Factor Binding Site Enrichment Analysis in Co-Expression Modules in Celiac Disease
Source: Genes (Basel). 2018 May 10;9(5):245. doi: 10.3390/genes9050245 (PMC5977185; doi:10.3390/genes9050245)
Supplement: Supplementary file 1 [file genes-09-00245-s001.zip › genes-300110- Supplementary resubmitted/Table S3.xlsx]

## Sheet: Purple
	AffyProbe	gene	B1	B2	B3	B4	B5	B6	B7	B8	B9	G1	G2	G3	G4	G5	G6	G7	G8	G9
1	1552472_a_at	ACAP2	7.71084	8.15758	7.52786	7.32093	7.53131	6.78444	6.51787	7.01552	7.13805	7.17048	7.09232	7.55385	7.55501	7.39843	6.97405	6.77979	7.03971	6.53658
2	1552627_a_at	ARHGAP5	5.38271	6.14323	5.62765	4.56532	5.17078	4.40553	3.9911	4.35468	4.80022	5.79099	5.30758	5.62796	4.25888	4.75168	5.08534	4.25799	4.58307	4.13679
3	1553808_a_at	NKX2-3	6.59071	6.94323	6.68846	6.90687	5.71809	7.72311	8.85156	8.7436	7.89582	7.40133	7.76377	6.91621	7.60115	5.98834	8.01729	8.77611	8.67239	8.38466
4	1554322_a_at	HDAC4	4.72958	4.66897	5.044	4.91856	5.07865	5.05693	4.88923	5.26846	5.36104	4.72252	4.90409	4.54757	4.80268	5.26846	4.74299	5.12029	4.79626	5.48881
5	1555177_at	PRKAA1	3.477	3.23945	3.38998	3.27933	3.13728	3.81327	3.47835	3.3259	3.51341	3.32549	3.50026	3.13105	3.39446	3.32142	3.37007	3.32248	3.478	3.26208
6	1555356_a_at	SCML4	3.30573	3.08147	3.3126	3.22145	3.26091	3.15812	3.34411	3.34974	3.44061	3.28321	3.15492	3.02488	3.5081	3.32131	3.21149	3.30928	3.31087	3.2565
7	1556471_at	SCML4	7.05769	5.73245	6.22442	6.6688	6.54401	7.16874	6.97123	6.89366	7.12619	6.77987	6.17003	6.43217	7.25426	6.37183	6.85527	6.73182	7.22394	6.97496
8	1556472_s_at	SCML4	6.43145	5.34414	5.73578	6.52057	5.69829	6.63779	6.65367	6.72408	6.62905	6.52878	5.29051	5.82281	7.01835	5.62096	6.241	6.54354	6.97938	6.27498
9	1563542_a_at	SCML4	4.37293	4.15243	4.47106	4.30684	4.66331	4.65377	4.46971	4.39593	4.85687	4.43236	4.15733	4.49906	4.4948	5.20059	4.43339	4.8069	4.51227	5.08983
10	1569225_a_at	SCML4	6.81299	5.53221	5.55961	6.39523	6.26664	6.84039	6.47905	6.54935	6.66362	6.70024	5.34441	6.14061	6.69049	5.64638	6.76039	6.41779	6.77442	6.62562
11	200854_at	NCOR1	9.59931	9.46986	9.73747	8.89242	9.05155	9.52112	8.89761	8.69293	8.67214	9.72267	9.31183	9.61735	9.22892	8.46025	9.13362	8.93739	9.2161	8.31202
12	200855_at	NCOR1	6.60664	6.36329	6.73283	6.28902	6.35114	6.33192	5.99234	5.97437	6.21678	6.40255	6.22266	6.39114	6.02802	5.89433	6.37462	5.81307	5.97437	5.63834
13	200856_x_at	NCOR1	7.68008	7.28422	7.00278	6.3779	7.2459	6.72073	6.57082	6.61352	6.99964	6.89016	7.00421	7.57283	6.48917	7.00517	6.45798	6.50835	6.96654	6.52137
14	200857_s_at	NCOR1	8.02268	7.56629	7.39573	7.50413	7.40561	7.36135	6.99688	7.10584	6.93883	7.70224	7.48623	7.67948	7.0669	7.27266	7.32501	6.81532	7.3094	6.79601
15	201435_s_at	EIF4E	9.50833	9.70808	9.87665	8.42384	9.44516	9.33397	8.14953	8.58943	8.71306	8.98015	9.33221	9.82716	8.31432	8.59891	9.5943	8.08152	8.84455	7.96628
16	201436_at	EIF4E	8.28792	8.77407	7.76718	7.12022	8.62853	7.8438	7.8487	7.87108	7.99937	7.93749	8.16805	8.73118	7.6025	8.45688	7.76626	7.96449	7.98574	7.40474
17	201437_s_at	EIF4E	9.15724	9.27068	8.94102	7.60201	9.34805	8.4818	8.56443	9.23767	8.56762	8.61809	8.67928	9.3334	8.23968	8.87961	8.34882	8.71837	9.0037	7.75878
18	202521_at	CTCF	8.42228	8.30809	8.39693	7.61146	7.94858	8.91714	7.87523	7.79487	7.55937	8.53118	8.35443	8.66742	7.85944	7.41171	8.96747	7.94455	8.00272	7.47157
19	202666_s_at	ACTL6A	7.86245	7.08779	7.61003	6.12601	7.89494	7.73509	7.00563	7.8223	7.55455	7.33327	7.40654	8.87199	7.16764	8.10552	7.84272	7.67978	8.17048	7.48535
20	203779_s_at	MPZL2	4.33323	5.29059	4.52543	4.66805	4.61276	4.22765	4.98284	4.66019	4.81905	4.16225	4.99323	4.78118	4.90713	5.37411	4.40377	4.90656	4.55519	4.75722
21	203780_at	MPZL2	8.42386	9.36854	8.49935	6.72975	8.69732	7.2761	8.89721	8.19997	7.33165	8.16148	9.11273	9.05964	7.43173	8.59048	7.36519	9.42185	7.55754	7.41707
22	204044_at	QPRT	7.04014	6.0159	6.71815	7.92368	7.11054	7.40224	7.18535	7.55662	7.83665	6.9178	6.54187	6.48029	7.22788	6.44231	7.60589	7.36438	7.41887	7.44189
23	204121_at	GADD45G	6.40843	6.33449	6.61271	7.12701	5.94925	7.50681	7.56502	7.59246	7.44433	6.74417	6.44959	7.01033	7.40867	6.14393	7.12719	7.39438	7.58508	7.3922
24	204225_at	HDAC4	5.74861	5.72994	4.50887	5.56974	4.81786	5.22205	5.0827	5.86972	5.07726	6.2265	5.59127	5.40611	6.10574	5.09854	6.04629	6.23016	5.61192	5.5153
25	204268_at	S100A2	5.96591	6.94005	6.16396	5.39446	6.58348	5.15096	4.52208	4.9363	5.67109	5.73532	6.13679	6.13144	5.25067	6.80827	5.5928	4.70647	5.16626	4.7363
26	204482_at	CLDN5	7.11394	7.9596	7.59378	7.35771	7.12143	7.67076	8.01943	8.0497	7.70968	7.27374	7.76421	7.43582	8.015	6.71117	7.93367	8.24127	8.20062	8.07929
27	204602_at	DKK1	6.11246	7.28908	7.71374	5.75645	8.83787	5.81838	6.02081	5.49961	6.03259	6.09875	7.69869	7.49521	5.04655	8.53789	6.7629	5.8711	6.06616	5.82218
28	204960_at	PTPRCAP	8.38956	8.16456	7.48581	8.66332	8.01754	9.04595	8.21126	8.62533	7.93696	8.30707	8.15576	7.72537	8.57863	7.35569	8.26826	8.57069	8.3337	8.19443
29	205051_s_at	KIT	6.89842	6.81661	6.58618	6.78933	7.00125	8.71702	8.32303	8.1861	7.2144	7.38403	7.62249	7.15966	7.93487	6.40282	8.32472	8.26759	8.37154	7.88873
30	205087_at	RWDD3	5.88958	5.40151	5.62876	6.13765	5.89061	6.04359	5.94449	7.01755	6.1839	5.92799	5.51889	5.80294	6.66477	5.51609	5.88016	6.21021	6.61135	5.79639
31	205191_at	RP2	6.4661	6.59959	6.07968	4.98924	7.0444	5.38207	5.52813	6.61608	5.71916	5.46514	5.79976	6.73561	4.9948	6.67682	5.71322	5.57561	5.74888	5.30088
32	205310_at	FBXO46	7.36603	7.99893	7.32393	6.73639	7.93893	6.87385	6.70246	6.63187	6.82363	7.0111	7.42574	7.37074	6.99241	8.15835	7.08769	6.47644	6.73298	6.92772
33	206170_at	ADRB2	4.6331	5.04706	4.91158	4.54584	4.48035	5.5149	5.88817	4.97628	5.25655	5.47753	5.25075	4.88221	5.90016	4.89973	5.97116	5.96518	5.23626	5.45691
34	206292_s_at	SULT2A1	9.44789	4.49293	6.01232	7.70169	5.87138	8.15876	7.15132	7.4761	7.89919	8.38188	5.23057	5.35455	6.25328	4.57301	7.87527	6.73301	6.87727	6.66717
35	206293_at	SULT2A1	9.803	5.82141	5.8608	8.33591	6.7887	7.96026	7.26695	8.25477	8.25572	8.69888	6.6078	5.69389	7.52898	4.93784	6.59287	7.07134	7.24077	7.56049
36	206347_at	PDK3	5.14803	4.94464	4.52173	4.57425	4.46766	4.57476	4.63229	4.51177	4.37883	4.65626	4.3657	4.58128	4.6599	4.61507	4.50915	4.06178	4.65838	4.30785
37	206348_s_at	PDK3	7.94035	6.59959	5.81628	6.08444	5.32727	6.31176	6.20396	6.23979	6.11814	7.20029	5.9869	6.14831	5.98273	5.40295	6.46764	5.55092	5.94123	5.46266
38	206377_at	FOXF2	6.52331	7.09455	7.11422	6.90291	6.137	7.96251	8.11554	8.23784	7.69148	7.21573	7.66118	7.04416	6.99778	6.17455	7.77829	8.09633	8.20038	7.85055
39	206404_at	FGF9	6.92849	6.50373	6.42219	7.29921	7.29104	8.85274	8.1299	7.40151	7.37332	7.58943	6.56014	6.72659	8.18685	6.99458	8.13033	8.98243	7.62826	7.63996
40	206408_at	LRRTM2	4.87077	5.04208	4.41662	4.45393	4.53792	4.79954	5.68514	5.56511	5.08404	5.31998	4.96761	4.61632	5.48652	4.72581	4.96334	5.3947	5.66231	4.91835
41	206541_at	KLKB1	6.08041	6.25438	5.79174	7.02099	5.98502	5.90479	6.15976	7.38728	6.24759	6.08744	5.71942	5.35809	6.39085	4.93439	5.65981	6.0111	5.97626	5.83482
42	206632_s_at	APOBEC3B	8.70923	8.61968	8.07887	6.38544	8.5428	6.84511	6.39349	7.70054	5.99741	8.01263	8.01915	8.65981	6.09672	8.50358	7.23302	5.88954	7.13168	5.85064
43	206737_at	WNT11	6.50579	5.78883	6.23105	7.24013	6.14578	5.62894	6.10341	6.42523	6.26701	6.41719	5.91182	5.68833	6.37669	5.53789	6.19786	6.04201	5.92632	6.16381
44	208083_s_at	ITGB6	4.78198	6.12869	5.03951	4.225	4.79246	3.70916	4.19369	3.93853	4.22218	4.24576	4.92193	5.02992	4.09439	4.29988	4.25081	3.9212	4.1736	3.84427
45	208084_at	ITGB6	5.26541	5.97626	5.51991	5.32287	5.14467	4.50036	4.85457	4.91651	5.14467	4.90814	5.40544	5.69761	4.88597	5.01691	4.88434	4.86538	4.86166	4.90478
46	209799_at	PRKAA1	8.06064	8.11232	8.44653	7.40608	7.64661	7.73776	6.84418	7.28145	7.4264	7.75277	7.67482	8.2392	7.41514	6.958	8.12992	6.89822	6.89347	6.73639
47	209821_at	IL33	3.78006	6.2554	4.92591	3.56926	4.72441	4.75731	4.94275	4.90853	4.65499	4.28487	5.04309	6.10414	3.83384	5.30846	4.34415	5.00977	4.92675	4.66065
48	210198_s_at	PLP1	6.7392	6.13574	6.08772	5.64113	6.20535	6.52117	7.80918	7.02212	7.12456	7.71102	6.55274	6.58558	7.43669	6.39086	6.59855	7.78971	7.31879	7.1679
49	210354_at	IFNG	6.1654	5.81949	6.39437	6.10035	5.82124	11.6823	9.09116	8.45379	8.16707	6.63306	6.54676	6.40689	6.89671	5.61192	8.42188	8.53037	7.83857	8.01265
50	210677_at	SOAT2	7.51476	6.05895	6.12183	7.42438	6.15652	6.49873	6.72434	7.28711	6.72292	6.68877	6.13276	5.71541	6.52891	5.90483	6.42812	6.44857	6.90907	5.88321
51	212476_at	ACAP2	8.54847	8.65696	8.00749	6.72868	8.05644	7.83535	7.51275	8.48949	7.58585	7.8206	7.98289	8.3975	6.97602	7.51181	7.68868	7.90418	7.71234	7.00418
52	213256_at	MARCH3	7.28113	8.77445	8.03603	5.62793	7.89431	6.36587	6.32276	6.73102	5.74379	7.72449	7.71204	8.05631	6.39046	7.82767	7.25477	6.52327	6.53164	6.05391
53	213625_at	ZKSCAN4	6.43145	5.6617	6.04993	6.4357	5.97803	6.60455	6.85779	6.54669	6.61819	6.8477	5.94384	6.30985	6.50867	5.97593	6.60207	6.99632	6.84791	6.88222
54	213733_at	MYO1F	7.27871	6.66467	6.08971	7.24237	6.47185	7.52011	7.48562	7.13045	6.96881	7.54937	7.43415	6.60407	7.27776	6.46893	7.32603	7.11871	6.96382	7.23392
55	213844_at	HOXA5	5.60882	5.53254	5.25072	4.60266	4.79581	6.39158	6.86387	6.46379	5.94466	6.5419	5.85104	5.79713	6.33558	5.90016	6.46659	6.30955	6.57006	6.51445
56	213989_x_at	SETD4	7.41338	7.30727	7.2879	7.61303	7.37512	7.63042	6.6862	6.71907	7.03899	7.10164	7.0304	7.59133	7.30761	6.96964	7.60152	6.77773	6.70185	6.73403
57	214054_at	DOK2	6.56697	5.93239	6.07225	5.99558	6.52534	8.17778	8.21263	7.22086	7.56329	6.60865	6.65429	6.4707	6.55465	5.86849	7.3585	7.64395	7.07808	7.40176
58	214662_at	WDR43	6.49169	6.70385	6.68987	5.80656	7.0353	7.27723	5.9679	6.36796	6.24305	6.62285	7.06448	7.39755	6.60927	7.34725	6.77425	6.70504	6.77638	6.52616
59	214917_at	PRKAA1	6.41801	5.54986	4.33767	4.09647	5.13795	3.6945	4.52331	4.94126	4.45236	6.08358	5.00384	4.67305	4.01577	4.33676	3.88229	4.85862	4.28886	4.17943
60	215283_at	LINC00667	6.8362	6.50242	6.34476	7.35648	6.07585	6.16889	6.42499	7.42975	6.53178	6.67724	6.43198	6.0756	6.68348	6.03862	6.18815	6.29633	6.81969	6.37815
61	215358_x_at	ZNF37BP	6.50455	6.76063	5.49983	6.3779	5.72962	5.97375	6.46016	6.35415	6.4268	6.81655	6.33098	5.70777	6.93647	5.15478	5.82911	6.44742	6.10321	6.52632
62	217506_at	LINC00667	6.16704	6.31316	5.72555	7.25744	5.7953	6.83495	6.5211	6.10592	6.88063	6.64531	6.03621	6.18292	7.0368	5.18381	6.6125	6.23682	5.61192	6.18897
63	217936_at	ARHGAP5	8.6405	8.90581	8.53681	7.0631	8.05187	7.82965	6.08057	7.41608	6.88912	8.24352	8.6338	8.52714	6.04039	7.27983	7.86633	6.2388	6.6581	6.15026
64	218371_s_at	PSPC1	7.73583	7.04136	6.69914	6.93275	7.0353	7.70018	7.14338	7.44834	7.0184	7.63918	6.86282	7.18358	6.95665	6.34891	7.45813	7.73105	7.35315	7.12905
65	218411_s_at	MBIP	6.26589	5.45633	5.44604	4.78811	6.04197	4.82627	5.13644	6.41287	5.17908	5.05767	5.02842	5.54495	4.63617	5.82718	5.08468	5.29386	5.10789	4.76199
66	218513_at	TMA16	3.52328	3.11018	3.30267	3.4149	4.33319	3.85706	3.52832	4.06009	3.77699	3.47449	3.35253	4.21676	3.23496	4.4243	4.09683	4.04552	3.7958	3.69442
67	219298_at	ECHDC3	4.66925	5.25765	5.82043	4.77434	5.88362	4.97227	5.04582	5.33739	5.0335	4.74145	4.98167	5.98231	4.94744	6.43785	5.51198	5.30983	5.32978	5.1368
68	219482_at	SETD4	6.28355	6.31669	6.45444	8.33088	6.60207	5.99432	6.62213	6.87567	6.89734	6.72811	6.17999	5.91406	7.88296	5.94012	6.41375	6.37985	6.66121	6.27572
69	219916_s_at	RNF39	5.66921	5.70076	8.58579	4.93141	6.21811	5.40283	5.78777	5.46748	6.396	5.2717	5.49611	7.48568	4.92233	6.66645	5.40646	5.73616	5.60089	5.97083
70	220116_at	KCNN2	3.82727	5.45558	4.28849	3.98982	3.97555	3.94201	4.31145	3.98205	3.81267	4.05788	5.0164	4.94686	4.01859	4.89054	4.38145	4.74539	3.7249	4.1392
71	220620_at	CRCT1	4.3645	6.27882	4.96275	4.65597	4.39743	4.44221	4.21193	4.4882	4.11151	5.11469	5.30597	4.92676	4.68089	5.69301	4.5995	4.03954	4.84606	4.66374
72	221605_s_at	PIPOX	8.29334	7.64496	6.55613	7.51628	7.1022	7.71861	7.47094	7.74147	7.79766	7.47855	6.59788	6.09424	7.2647	6.43647	7.50028	6.73386	7.57578	6.94545
73	221957_at	PDK3	8.02962	6.9792	6.68509	6.98346	6.77788	7.00243	7.3957	7.22267	6.80989	7.87324	6.67606	7.01558	7.0631	6.82019	7.27968	6.79175	7.09211	6.60393
74	222611_s_at	PSPC1	3.55384	3.43621	3.82298	3.87985	3.72671	3.77307	3.45565	3.49906	3.52425	3.75934	3.68398	3.91412	4.31998	3.60604	4.15845	3.59259	3.65782	3.63542
75	222612_at	PSPC1	7.07182	6.27058	5.6913	6.35676	6.51052	6.38927	6.45713	6.89834	6.60411	7.32938	6.50004	6.16242	7.2516	6.16242	6.84739	7.29096	6.95681	6.86799
76	222848_at	CENPK	6.37983	5.02561	5.91445	3.9403	6.75173	6.3779	4.71305	5.81206	5.66311	5.70963	5.41484	7.58151	4.89637	6.55882	5.95995	6.01156	6.27773	5.59226
77	224518_s_at	ZNF559	6.33337	5.32567	5.41724	6.61506	4.97498	6.90839	6.26363	6.52892	6.31937	6.83394	5.68164	6.06306	7.19298	4.69766	6.71194	6.95613	6.35263	6.12814
78	225313_at	FAM217B	6.1812	5.13354	4.93489	6.46943	5.52087	6.64945	6.57053	6.90043	6.35447	6.18653	5.74861	5.64009	6.82907	5.47707	6.86357	6.70933	6.71176	6.49163
79	225775_at	TSPAN33	7.33517	6.90332	6.72966	7.51884	7.19994	7.36883	7.78781	7.89377	7.19141	7.25177	6.93121	6.83437	7.13157	6.55872	7.70387	7.65555	7.77019	7.43541
80	225841_at	HENMT1	7.19652	5.87738	5.95556	6.80285	6.37869	7.20795	6.96836	7.06879	6.73848	6.8301	6.29566	6.19465	7.15763	6.04642	7.1448	7.04318	7.24928	6.90548
81	225930_at	NKIRAS1	5.09166	4.89501	4.7369	5.19607	5.03186	5.72532	5.66367	5.50276	5.39337	5.0917	4.80458	5.20309	5.34567	4.58718	5.87425	5.71008	5.82374	5.53741
82	225984_at	PRKAA1	7.30448	7.23514	6.73341	6.04786	7.79802	6.45911	7.11813	7.82734	7.23432	6.57709	7.05822	7.55945	6.42545	7.62057	6.63082	7.37648	7.22829	6.98542
83	225985_at	PRKAA1	7.42357	7.64645	7.45008	7.26243	7.84392	7.27037	7.4015	7.28775	7.57307	6.94576	7.3538	7.95471	7.37484	7.63127	7.16039	7.33758	7.38231	7.20973
84	226219_at	ARHGAP30	6.04192	5.19853	5.14504	5.38165	5.8853	7.09478	6.77537	6.56381	6.14825	6.21285	6.1819	5.06809	5.55917	5.79178	7.1011	6.57382	6.58304	6.18419
85	226235_at	LINC00667	7.23495	7.06822	6.80155	7.5225	6.8136	6.98699	6.49463	7.35964	7.13502	6.74031	7.05945	6.95459	7.30063	6.5157	7.57323	6.79741	6.88811	6.60794
86	226283_at	POC1B	8.94111	8.73082	8.2157	7.7692	8.94617	8.0257	8.05894	8.58815	8.38528	8.0404	8.0339	9.05251	7.62921	8.67642	7.91108	8.18689	8.3117	7.50729
87	226519_s_at	PHYKPL	7.84413	7.68957	8.22953	8.2619	7.48351	8.07294	7.53201	8.27068	7.37837	7.93832	7.27619	7.5041	8.08135	6.81724	7.91346	7.63661	7.58788	7.33153
88	226535_at	ITGB6	9.53845	10.9019	10.2033	9.17382	9.20938	7.06521	6.9385	7.96492	7.99101	9.17314	9.95825	9.99812	8.9678	8.73981	7.70988	5.35927	7.51983	6.40711
89	226574_at	PSPC1	8.06236	7.91834	8.3149	8.03667	8.22083	8.52878	8.19114	7.97846	8.128	8.44846	8.4254	8.71444	8.80303	8.14926	8.45133	8.61465	8.48382	7.97277
90	226686_at	CISD2	8.19409	7.38255	7.04261	6.33422	8.29795	7.58913	7.63643	8.58066	7.87907	6.9784	7.10097	8.29002	6.95825	8.5779	7.5436	7.34748	7.92479	7.18395
91	226689_at	CISD2	9.52532	8.83821	9.57614	8.88968	9.08938	10.0215	8.7332	8.31661	8.97905	9.39337	8.6791	9.70937	9.86667	8.60721	9.75302	8.62236	9.00939	8.36091
92	226793_at	LINC00294	6.88702	6.40768	6.30363	7.66442	6.05116	6.08062	6.74156	7.43754	6.95422	6.76203	6.49196	6.01782	6.73833	6.29364	6.88447	6.65058	6.73652	6.99598
93	226837_at	SPRED1	4.87105	5.91273	4.72643	3.69157	5.0992	5.26072	5.2939	5.77683	5.04199	5.33596	5.39797	6.01911	4.43807	5.77448	4.76681	5.32684	4.98468	4.50296
94	227300_at	TMEM119	6.31017	5.74359	6.11619	6.04377	5.55283	6.25002	6.67518	5.74426	5.73806	6.73372	5.93619	5.66185	6.84811	5.55298	6.28528	6.23056	6.23585	6.02262
95	228041_at	AASDH	7.04014	6.07033	6.01659	6.82833	6.91882	7.01178	6.92996	6.65617	6.95369	6.84688	6.4202	6.55722	7.38895	6.26257	7.7192	7.16717	6.64583	6.55866
96	228160_at	LINC00667	7.25332	5.99202	5.92043	7.2735	6.35374	6.4406	6.32449	7.89166	6.54357	7.40512	6.24619	6.14638	7.28487	5.92306	6.67338	6.55024	7.68756	6.18307
97	228813_at	HDAC4	5.94391	5.70467	5.60374	5.30663	5.5993	5.89646	6.06578	6.16332	6.07804	6.21285	6.11664	5.95621	6.36942	5.85309	6.30359	6.88135	6.43968	6.47687
98	230012_at	LINC00324	6.23943	5.55502	5.11667	6.33541	5.6739	6.31267	6.50588	6.57802	6.63438	5.91919	5.72139	5.33013	6.42697	5.4442	6.51377	6.44866	6.35709	6.44543
99	230243_at	TRMT10A	5.27134	5.98049	6.16606	5.45451	5.59916	5.85129	5.08578	5.13041	5.74581	4.95161	5.62411	6.73579	5.68563	5.41771	5.95024	4.86984	5.51725	5.16975
100	230385_at	MARCH3	6.41723	7.13582	6.84328	6.77615	7.07906	6.72152	7.00728	6.7491	6.82005	6.70925	6.80694	6.45321	6.32937	7.49949	6.19539	6.70855	6.93217	6.60149
101	230518_at	MPZL2	8.09433	8.92749	9.23898	8.01358	8.03756	7.35594	6.6369	6.90598	7.45847	8.21053	8.38808	8.79622	8.2635	8.25129	7.67131	7.02985	7.13981	6.76817
102	230896_at	BEND4	5.10918	4.09919	3.9986	4.50889	4.31693	5.38543	6.19188	5.87577	5.82462	5.22816	4.21995	4.35335	4.3569	4.16521	5.98122	5.87306	5.59382	5.56318
103	231580_at	LINC01082	4.82488	5.42466	5.30673	5.40815	4.92761	5.81396	5.33397	5.76622	5.38336	5.4049	5.15299	5.14179	5.44052	4.68037	5.49983	5.41461	6.19304	5.9125
104	231877_at	TRMT10A	4.13632	4.22236	4.28196	4.28067	4.54458	4.17387	4.0764	4.33923	4.45733	3.93505	3.99302	4.5116	4.40818	4.55811	4.17892	4.32189	4.05445	4.0176
105	232225_at	HDAC4	5.84661	5.6617	5.80594	5.99924	5.75228	5.57014	5.90413	5.67822	5.72507	6.27863	6.07123	5.41927	5.9399	6.29335	5.99874	5.92746	6.22097	6.19246
106	232488_at	PHYKPL	7.70882	7.28548	7.30241	8.17313	7.5736	7.66031	7.56989	7.73094	7.51819	7.45225	7.10691	7.14182	7.70791	6.61294	7.41899	7.68563	7.51699	7.45761
107	233849_s_at	ARHGAP5	10.3028	10.3969	8.97755	7.84506	10.1015	8.33348	8.81001	9.17546	9.03552	9.40795	10.3304	10.0509	7.59269	9.58568	8.72838	8.42114	8.7421	8.19547
108	234313_at	NCOR1	3.72314	3.52772	3.80168	4.07593	3.81705	3.58982	4.0304	3.80328	3.74604	3.79783	3.54466	3.57743	4.13203	4.39622	3.61117	3.86204	3.83755	3.88704
109	234574_at	MYO1F	4.21222	4.12945	4.21399	3.91401	4.1476	4.34791	3.89934	4.06088	3.92043	4.20742	4.12082	4.26684	4.29698	3.78761	4.03003	3.9646	4.10994	3.94901
110	234577_at	ZNF559	3.43141	3.17245	3.29469	3.32646	3.18724	3.05201	3.34411	3.05631	3.1845	3.0351	3.08652	3.15687	3.38672	3.1268	3.19046	3.29648	3.04834	3.34625
111	235074_at	SPRED1	7.73832	8.31232	7.86281	7.35566	7.92406	7.67694	8.3141	8.14117	7.74395	8.03572	8.07512	8.46806	7.89507	7.83499	7.78877	8.18763	7.87426	7.83772
112	235435_at	AASDH	7.28003	6.69447	6.43438	6.947	6.71133	7.54141	7.59515	6.96324	6.91968	7.44156	6.84764	6.95895	7.79946	6.47064	7.13589	7.68033	7.46721	6.79199
113	235635_at	ARHGAP5	6.43658	7.40347	6.20231	6.27407	7.10134	6.052	5.99365	6.27291	6.40547	6.33798	6.6742	6.66206	6.19975	6.664	5.75807	6.17517	5.98587	5.9516
114	235669_at	PHYKPL	4.23779	4.41505	4.45569	4.27315	4.53335	4.30095	4.67968	4.35468	4.24959	4.30095	4.32862	4.1379	4.28087	4.48025	4.00899	4.49629	4.94949	4.20478
115	237137_at	SCARNA2	5.55876	5.79395	5.50897	7.05966	6.43565	5.92737	5.65138	6.37497	6.28025	6.00447	5.8121	5.21069	6.31835	5.84929	6.12014	6.31316	5.94179	5.78621
116	237435_at	DKK1	3.03065	3.0857	3.08876	3.00832	3.17127	2.94479	3.18232	3.07786	3.35864	3.05086	3.08971	3.12894	3.26015	3.54598	3.15374	3.02906	3.17594	3.14458
117	237718_at	EIF4E	5.55092	6.24933	5.87742	5.85215	5.62044	5.24426	5.77663	5.85532	5.44241	6.67083	6.61441	6.02153	6.10763	6.06767	5.8689	5.84597	5.99749	5.7669
118	238937_at	ZNF420	5.74927	5.20955	5.13139	5.60478	5.72825	6.76691	6.35795	6.77348	6.1062	5.88173	5.99008	6.08213	6.02254	5.13613	6.23621	6.33874	6.40594	5.82671
119	239178_at	FGF9	3.18951	3.29996	2.99081	3.38554	3.28802	4.19524	3.3104	3.32288	3.29073	3.46264	3.07442	3.30298	3.3228	3.09665	3.30267	3.62508	3.24421	3.26825
120	239517_at	ITGB6	4.21407	3.95926	4.03093	4.21266	4.47666	3.88912	4.68438	4.8339	4.40294	4.20073	3.88488	4.05574	4.5046	5.27962	4.10264	4.17476	4.15035	4.27411
121	239574_at	ECHDC3	3.78963	4.06535	4.15831	4.46424	4.13626	4.13036	4.1416	3.90335	4.12914	3.9645	4.08868	4.47754	3.79288	4.63335	4.09702	3.83335	4.30135	3.81592
122	240314_at	NCOR1	8.54477	7.7381	7.04043	7.00157	7.16894	5.20459	6.19045	7.36292	6.48002	8.55669	7.52491	6.67139	6.75435	5.76863	5.04022	6.62261	6.46874	5.70902
123	241346_at	ARHGAP30	7.35364	7.83429	7.94292	7.70066	6.88249	7.82324	7.18303	6.86024	6.7331	7.63051	7.66652	7.33078	7.56839	6.03715	7.48916	7.57827	6.85811	6.76435
124	242208_at	ZNF37BP	3.79479	3.49107	3.6388	3.2344	3.58319	3.52947	3.7094	3.70889	3.49361	4.10492	3.54332	3.37191	3.56985	3.15284	3.25832	3.59346	3.6281	3.25184
125	242414_at	QPRT	7.85501	7.43209	7.16507	8.42684	7.65048	8.24025	7.92914	7.91002	8.19176	8.0007	7.70373	7.49088	8.29179	7.69062	7.90015	8.07229	7.84343	8.43354
126	242442_x_at	TRMT10A	4.85052	5.02923	5.138	4.45637	5.74721	4.82587	4.83142	4.93565	5.40297	4.64021	4.66452	6.22502	4.73924	5.6455	4.80722	4.54029	4.97684	4.7731
127	242674_at	EIF4E	3.59524	3.48258	3.71394	3.84394	4.24152	3.72803	4.00447	4.35338	4.54671	3.72264	3.87305	3.973	3.64336	5.17788	3.79267	4.28337	4.46986	4.77354
128	242761_s_at	ZNF420	7.31966	6.77492	7.18679	7.72144	7.33171	8.18625	7.80563	7.51167	7.61633	7.67741	7.34178	7.47406	8.28987	7.23769	7.97314	8.38084	7.75049	7.83555
129	243426_at	LINC00667	4.79932	5.1784	4.61313	5.44148	4.68991	4.99125	4.54866	4.30862	5.01048	4.02445	4.09804	4.77318	5.58289	4.5099	5.0921	4.39435	4.49139	4.44396
130	244439_at	SPRED1	3.43018	3.71031	3.32822	3.03348	3.38621	3.45438	3.46401	3.37487	3.1504	3.24541	3.33919	3.58352	3.36696	3.45762	3.42936	3.39402	3.25866	3.24948
