# Supplementary material for: Transcription Factor Binding Site Enrichment Analysis in Co-Expression Modules in Celiac Disease
Source: Genes (Basel). 2018 May 10;9(5):245. doi: 10.3390/genes9050245 (PMC5977185; doi:10.3390/genes9050245)
Supplement: Supplementary file 1 [file genes-09-00245-s001.zip › genes-300110- Supplementary resubmitted/Table S4.xlsx]

## Sheet: Brown
	AffyProbe	gene	T1	T2	T3	T4	T5	T6	T7	T8	T9	D1	D2	D3	D4	D5	D6	D7	D8	D9
1	1053_at	RFC2	4.08124	3.83961	4.99587	4.51177	4.57704	3.85031	3.73001	4.63163	4.21424	3.99389	4.21198	4.14919	4.35092	4.28557	4.21761	4.68301	4.16336	4.42228
2	1552278_a_at	SLC46A1	8.75092	8.4931	8.7941	8.91617	7.95991	8.87488	8.87339	8.01409	9.18325	7.53063	4.51116	8.1333	6.55164	4.45313	7.64773	5.32806	6.33456	6.23398
3	1552279_a_at	SLC46A1	9.43155	10.0538	9.98747	10.3195	8.76407	10.1462	10.2596	9.11682	10.2822	8.21755	6.7494	9.77655	7.68407	6.19535	8.49213	6.79892	7.97494	7.16674
4	1552480_s_at	PTPRC	2.47018	2.48773	2.50164	2.37269	2.46944	2.55989	2.40529	2.46944	2.45507	2.63546	2.29419	2.52145	2.51902	2.53212	2.51534	2.45405	2.60757	2.39675
5	1552519_at	ACVR1C	5.38036	6.8618	6.22897	6.40283	5.90805	6.54999	6.4779	5.35437	6.52412	6.48888	5.20463	6.45393	6.25966	5.62956	6.25136	5.66118	6.10258	6.16056
6	1552543_a_at	STON2	3.23465	2.94049	3.06584	3.221	3.14025	3.08904	3.15634	3.06869	3.23419	2.99422	3.17344	3.00464	3.04329	3.04533	3.08904	3.19246	3.25031	2.89898
7	1552610_a_at	JAK1	6.78924	7.45232	6.91904	6.58038	7.22889	6.73593	6.37022	6.51453	6.67216	7.1232	6.57581	7.19676	6.57651	6.58362	6.62254	6.62204	6.32496	6.29404
8	1552611_a_at	JAK1	5.65779	5.9549	5.88715	5.85107	5.37274	6.10958	5.99	5.6865	5.74242	5.87028	6.12081	6.24809	6.15218	6.11926	6.10571	5.72263	5.90797	5.76024
9	1552619_a_at	ANLN	3.21321	3.24723	3.48769	3.46626	4.21467	3.44305	3.08488	3.84651	3.36068	4.35976	3.86555	3.33394	4.31444	4.31042	3.40763	4.58304	3.74725	4.51203
10	1552703_s_at	CASP1	5.83085	7.34302	6.96736	6.52293	7.4146	5.94003	6.20472	6.64135	6.09807	8.02023	7.55943	7.06048	7.7018	7.20301	7.2443	7.80766	7.1485	7.52866
11	1552803_a_at	STMN1	3.0392	2.88162	3.02297	3.27405	3.14324	3.38316	3.05396	3.10299	3.15826	2.89172	3.02926	2.89397	2.98437	3.04031	3.07491	3.26237	2.91143	2.95644
12	1553021_s_at	BICD2	3.25373	3.21483	3.26068	3.34816	3.08118	3.17199	3.08887	3.26477	3.22132	3.28115	3.26066	3.04407	3.04003	3.24159	3.33366	3.09592	3.03741	3.21735
13	1553102_a_at	CCDC69	3.23474	3.60625	3.66946	3.35318	3.8867	3.59865	3.52533	3.72354	3.47476	3.3391	3.62674	4.06594	3.65928	4.0292	3.92962	3.42233	3.51822	3.2975
14	1553114_a_at	PTK6	7.70339	7.26558	7.2644	7.53168	7.33444	7.93066	7.68605	7.13529	7.67339	7.18306	6.88309	7.19372	7.09331	7.05848	7.24937	6.99908	6.9474	6.93373
15	1553486_a_at	C17orf78	10.3162	10.1445	10.0165	10.4152	9.71665	11.198	10.2498	9.64222	10.8293	10.3441	9.32751	10.628	9.99	8.3376	10.401	8.78341	9.17159	9.30864
16	1553947_at	AARS	3.52207	3.19707	3.7963	3.74827	3.23955	3.44802	3.1456	3.46692	3.15051	3.72439	3.78254	3.26183	3.41163	3.275	2.96536	3.11603	3.20531	3.2234
17	1553976_a_at	DPCD	4.06068	4.01524	4.05564	4.10926	4.39311	3.61523	3.62596	4.33287	4.34891	4.23282	4.55921	3.74199	4.25645	5.17482	3.88094	5.38183	4.86001	5.25206
18	1554027_a_at	SLC4A4	3.63939	4.28318	3.42667	3.5127	2.94426	3.34242	3.35433	3.17573	3.21822	4.33531	3.03205	3.67107	3.08629	3.18676	3.70892	3.3673	3.23394	3.1053
19	1554078_s_at	DNAJA3	7.56103	7.65782	7.78851	7.7358	7.86038	7.53361	7.48042	7.68023	7.47981	7.69543	7.47738	6.75396	7.3569	7.83347	7.59756	8.42105	7.90613	8.12376
20	1554093_a_at	SNAPC5	6.15266	6.17952	6.16956	6.16573	6.35533	5.9766	6.08083	6.40304	5.89472	6.01501	5.70908	5.84936	6.15515	6.13959	6.00699	6.46185	6.19623	6.39715
21	1554178_a_at	FAM126B	6.57695	6.66051	6.66901	6.496	6.58464	7.13992	6.99125	6.78998	6.69096	6.66529	5.64409	6.90867	6.26302	6.71757	7.2835	6.18219	6.52151	6.78243
22	1554264_at	CKAP2	2.53756	2.66936	2.57431	2.54621	2.39033	2.5615	2.52411	2.55973	2.35634	2.54213	2.54717	2.6436	2.63688	2.77554	2.42508	2.6108	2.85893	2.53988
23	1554408_a_at	TK1	5.91647	6.09296	5.96161	6.07364	6.86247	5.99339	5.62194	6.79723	6.13143	6.27377	6.52371	5.46376	6.36762	7.1788	6.05906	7.32931	6.95268	7.30558
24	1554411_at	CTNNB1	3.92733	5.43032	4.75933	4.18123	3.59704	3.79814	3.72631	3.32437	3.8548	4.45323	4.70888	4.01658	4.1335	3.5418	3.38263	3.40339	3.47572	3.65479
25	1554572_a_at	SUV39H2	4.65099	4.9145	4.9588	4.7993	5.54124	4.96326	4.9428	5.24792	4.6485	4.80867	5.01845	4.53438	5.25748	5.99841	5.3566	5.42725	5.36119	5.99488
26	1554577_a_at	PSMD10	6.47559	7.02647	6.86242	6.71114	6.82354	6.39946	5.97701	6.81857	6.28254	6.74794	6.51782	6.80301	6.51124	6.06214	6.296	6.64178	6.17945	6.62862
27	1554696_s_at	TYMS	4.78224	5.06499	5.0645	5.17093	5.96099	4.77713	4.31103	5.26382	4.5257	5.92527	5.56327	4.24086	5.48272	5.92443	5.16319	6.40056	5.24751	6.69494
28	1554768_a_at	MAD2L1	3.66853	4.30337	4.1298	3.97613	5.87584	3.28269	3.20477	5.09167	3.49045	4.89195	4.5937	3.5377	5.25694	5.74707	3.77138	6.16391	4.19669	5.63997
29	1554906_a_at	MPHOSPH6	2.7479	2.48721	2.91226	2.76531	2.80948	2.54472	2.56173	2.67385	2.4652	2.63517	2.9645	2.65992	2.87113	2.68053	2.70096	2.96458	2.69332	2.62528
30	1555037_a_at	IDH1	9.46824	9.72797	9.67315	9.70945	9.84033	9.19211	9.47348	9.61843	9.62425	10.1567	9.4363	9.57485	9.78356	9.29997	9.91112	9.82574	9.50158	9.63269
31	1555167_s_at	NAMPT	5.65085	5.86503	5.84942	5.55027	6.62195	4.97663	5.28909	5.8942	4.87061	7.10987	6.26171	6.07181	6.6278	5.6772	6.29615	6.84669	5.84868	6.45253
32	1555175_a_at	PBLD	8.09516	8.14055	9.3839	8.7239	8.17233	8.64483	8.33928	7.7503	8.78041	8.11456	7.45795	8.35995	7.87757	6.57378	7.49451	7.31263	7.0374	7.37892
33	1555240_s_at	GNG12	6.95412	7.06867	6.90134	6.67115	6.35918	6.3582	6.20183	6.0615	6.31657	6.52365	5.81249	6.69709	5.94896	4.53415	6.07604	5.28121	5.44422	5.7275
34	1555278_a_at	CKAP5	5.8139	6.49696	5.91242	5.81495	6.46661	5.4273	5.193	5.91295	5.48367	6.21616	6.33648	5.96033	6.40166	6.32628	5.57966	6.60798	5.54498	6.21968
35	1555491_a_at	C19orf66	5.23905	5.58808	5.09069	5.08543	5.23734	4.88366	4.93631	5.17319	5.01696	5.60582	5.61206	5.55907	5.3787	4.88337	5.1916	5.30252	5.31246	5.37136
36	1555495_a_at	CWC27	6.36413	6.76785	6.70455	6.69903	6.51606	6.32982	6.36248	6.61192	6.24796	6.74614	6.73207	6.76339	7.16922	7.14697	6.65854	6.61649	6.45825	6.91996
37	1555571_at	IMMP2L	2.63835	2.68819	2.7338	2.68874	2.65375	2.64262	3.148	2.57999	2.71347	2.64855	2.58438	2.7238	2.70964	2.48726	2.69631	2.53409	2.41703	2.6466
38	1555609_a_at	ZMAT3	3.61272	3.12725	3.34211	3.44974	3.15066	3.26806	3.2573	3.06522	2.94228	2.99022	3.22581	3.7509	3.19876	2.97697	3.17896	3.13871	3.20693	3.05298
39	1555716_a_at	CXADR	4.66603	5.43374	5.69343	4.87839	4.26293	4.21957	3.85622	3.65928	4.21887	4.26657	3.65633	4.97264	3.75622	3.18997	3.43801	3.03306	3.61694	3.42905
40	1555758_a_at	CDKN3	5.46819	5.82417	5.48525	5.66244	7.18744	4.77146	4.0182	6.72942	5.40036	6.59681	6.71062	4.47097	7.18658	7.54986	5.81903	7.36023	6.73594	7.46936
41	1555780_a_at	RHEB	7.25788	6.90241	7.28168	6.67185	7.10563	6.37659	6.47723	6.95775	6.39547	7.0363	6.293	6.50942	6.94157	6.42916	6.31254	6.19048	6.2352	6.74794
42	1555938_x_at	VIM	2.68424	2.74722	2.53425	2.93849	2.66231	2.58717	2.78365	2.8742	2.70338	2.93466	3.10226	2.91928	2.78376	3.29309	2.86075	3.08607	2.58953	2.54224
43	1556030_at	SMTN	3.88867	3.60964	4.13084	3.83193	3.49554	4.01624	3.6641	4.07919	3.94823	3.86119	3.8679	3.97363	3.96226	3.64188	3.73962	3.89815	4.17335	3.70163
44	1556121_at	NAP1L1	2.93818	2.8437	2.79751	2.97022	3.10634	2.93497	3.04662	2.79932	2.96466	2.82959	2.69047	2.94463	3.22885	2.94282	3.07351	2.96449	3.12112	3.1296
45	1556346_at	COTL1	3.09072	3.02012	3.09711	3.02965	3.26391	3.43535	3.18377	2.99047	3.12531	3.37382	3.60328	3.12817	3.59033	3.23419	2.84957	3.30331	3.45166	3.30415
46	1556541_s_at	RPL26L1	2.64015	2.4624	2.50218	2.3926	2.53872	2.72771	2.72962	2.59833	2.57015	2.45316	2.69279	2.43931	2.6534	2.51862	2.68067	2.30026	2.43071	2.57476
47	1557352_at	SQLE	3.00998	2.94285	2.7086	2.71299	3.00081	2.96544	2.92823	3.03991	2.71123	2.85218	2.93263	3.23554	2.74993	2.92342	3.0917	2.84343	3.07391	2.53618
48	1557366_at	PRPSAP2	2.48053	2.4637	2.30741	2.15368	2.29247	2.43249	2.58523	2.28253	2.35261	2.45186	2.55129	2.45987	2.63105	2.32546	2.48531	2.33939	2.3877	2.39638
49	1557562_at	GRIPAP1	2.71279	2.79062	3.00281	2.88594	2.71779	2.57431	2.95972	2.70635	2.81621	2.66123	3.00804	2.69814	2.93766	2.65575	2.83161	2.71279	2.56633	2.80585
50	1557985_s_at	CEP78	3.9556	3.79996	3.84697	3.99222	4.57602	4.06896	3.9203	4.1116	4.08159	4.40852	4.24182	4.05066	3.95446	4.16149	4.30861	4.48941	3.91856	4.39154
51	1558199_at	FN1	2.99746	2.90357	2.8723	3.11388	2.8812	2.88514	2.8723	2.85127	2.81679	2.88273	2.76383	2.8242	2.78274	3.07541	2.87077	2.95448	2.89305	2.81953
52	1558469_at	LPP	3.57992	3.50987	3.1664	3.251	3.24353	3.07117	3.04431	3.05692	3.57563	3.20932	3.18063	3.58645	3.4933	3.18437	3.04295	2.95162	3.11573	3.36483
53	1558475_at	PSMG2	3.06156	3.00459	3.18778	3.14839	3.11991	3.56791	3.09303	3.08349	3.18062	3.18826	3.10213	3.04562	3.00514	3.11696	3.27889	3.60862	2.92873	3.0914
54	1558530_at	LRTM2	4.60039	4.05319	4.13987	4.26319	4.24598	4.41912	4.52533	4.30527	4.72199	4.26794	4.32094	3.92853	4.24691	4.30474	4.27051	4.14292	4.52533	3.99119
55	1558703_at	SLC46A1	9.27512	10.5731	10.3078	10.4807	8.79717	10.1427	10.2583	9.5306	9.97878	8.32643	6.98604	10.2425	7.43471	6.39158	8.89195	6.99099	8.43339	7.69453
56	1558841_at	CWC27	2.81655	2.71147	2.7839	2.69288	2.86409	2.80076	2.81698	2.98615	2.81149	2.90554	2.92693	2.80068	2.6554	2.92854	2.85473	2.87079	2.96445	2.80407
57	1558959_at	FAM126B	4.50034	4.72787	4.99507	4.42554	4.30676	4.38173	4.00884	3.55759	4.04953	4.88591	3.59723	4.52517	3.93414	3.5124	3.9798	3.72705	3.68143	3.69782
58	1559945_at	RUVBL2	3.41354	2.9718	3.34221	2.92743	3.13101	3.15733	3.1585	2.93607	3.29876	3.18474	3.38415	2.97303	3.05167	2.98156	3.08985	3.13718	2.98837	3.20359
59	1559946_s_at	RUVBL2	7.64245	7.53477	7.74498	7.77323	7.98194	7.42823	7.40166	8.07182	7.61243	7.84022	7.90517	7.26866	8.21207	8.344	7.89954	8.63132	8.3752	8.3805
60	1559993_at	CHCHD2	2.83794	3.09771	2.85751	2.77746	2.7981	2.6504	2.91388	2.76728	2.86459	2.87591	2.9445	3.07595	2.83165	3.09665	2.97925	2.87591	2.7147	2.96406
61	1560614_at	DPCD	2.92289	2.66922	2.76323	2.79728	2.76892	2.78951	2.83525	2.51897	2.72573	2.70881	2.9189	2.84003	2.89095	2.64425	2.80959	2.64293	2.61992	2.60193
62	1560615_a_at	DPCD	2.86771	2.96361	3.04782	3.11022	2.97456	2.97025	2.83858	2.90149	2.8812	2.8583	3.09592	2.73913	2.93675	3.01829	2.87438	2.8724	2.93499	2.8723
63	1561599_at	ZNF274	3.38044	2.9961	3.27262	3.37212	3.28206	3.33448	3.48528	3.38409	3.517	3.69212	3.61139	3.20552	3.2719	3.12086	3.26812	3.33803	3.34061	3.14885
64	1561770_at	RPL7L1	2.95139	3.01143	2.93709	3.06717	2.81822	3.22669	3.01757	3.12114	2.91892	3.11674	3.02297	2.75953	2.94089	2.89772	2.87141	3.36555	3.40188	3.22897
65	1561998_at	PPIL1	2.74874	2.76334	2.54467	2.99124	2.81826	2.74122	2.67532	2.61111	2.704	2.77808	2.9759	2.66575	2.80077	2.8475	2.74128	2.72807	2.77448	2.9365
66	1562163_at	NUSAP1	2.85434	2.7754	2.52197	2.80147	2.81509	2.96173	2.66922	2.74345	2.67029	2.98859	2.88341	2.79275	2.77743	2.89782	3.24096	2.72151	2.989	2.73899
67	1563182_at	ACVR1C	3.19373	3.7605	3.57231	3.62034	3.20018	3.38066	3.55815	3.14667	3.58088	3.26101	3.00971	3.60059	3.38118	3.32011	3.4656	3.21271	3.29823	3.43822
68	1564520_s_at	PRMT5	5.72271	5.86338	6.02914	5.75673	5.91439	5.36129	5.36263	5.92255	5.16234	5.90033	5.96161	5.28205	6.43002	6.65879	5.96325	6.82108	6.5501	6.63826
69	1564521_x_at	PRMT5	4.91504	4.84691	5.09085	4.95669	5.0049	4.8726	4.85782	5.09498	4.94867	5.16624	5.16649	4.67254	5.53922	6.07727	5.20844	5.58205	5.35438	5.81704
70	1565588_at	SP140	2.96509	2.76972	2.99877	2.98062	2.70876	2.79553	2.77174	2.78053	2.96712	2.97221	3.05167	3.02954	2.99506	2.77864	3.07684	2.72385	3.08602	2.89983
71	1565657_at	CMTM6	2.32162	2.30597	2.26877	2.55446	2.36873	2.2931	2.35222	2.40686	2.34845	2.32219	2.32969	2.41851	2.51817	2.21965	2.3917	2.3704	2.36328	2.3826
72	1566403_at	RPL18A	2.80456	3.03072	2.90723	3.20704	2.73357	3.06934	2.99701	2.84333	2.91362	3.2137	3.2427	3.57254	3.45216	2.97947	3.06326	3.1862	3.06372	2.83802
73	1568634_a_at	LRRC66	8.04675	8.08477	7.3077	7.52226	8.19539	7.84189	7.82854	8.29513	7.44677	9.10912	8.40988	7.95407	8.53087	8.35079	8.92778	8.43241	8.6586	8.63258
74	1568779_a_at	ECM2	4.35566	4.12917	3.81412	3.62825	4.08689	4.02788	3.95484	3.7368	4.00043	3.97056	4.44051	4.08745	3.76021	3.81358	4.19143	3.97062	3.4913	3.79094
75	1569024_at	FAM13A	2.80556	2.67491	2.7393	2.82856	2.81029	2.7708	2.90054	2.71784	3.04508	2.91388	3.0081	2.70904	2.8475	2.67787	3.08386	2.85106	2.99152	2.80556
76	1569025_s_at	FAM13A	3.19418	3.08259	3.02329	2.96494	2.9864	2.91442	2.91503	3.00671	2.82697	3.27515	2.93934	2.69977	3.26788	2.57437	2.82926	3.02525	3.22896	2.94928
77	1569371_at	LRRC59	2.94316	2.70991	2.95197	2.81744	2.95355	2.78619	3.0957	2.97199	2.89004	2.86409	2.90862	2.76227	2.61766	2.95355	2.77686	2.81575	2.92252	2.86607
78	1569421_at	CLDN4	3.74647	3.4499	3.65048	3.74261	3.74647	3.77003	3.96476	3.57886	3.99421	4.12377	3.68125	3.62594	3.70878	3.38181	3.77091	3.79532	3.77091	3.61787
79	1569487_at	TACC3	3.53159	2.96549	3.43706	2.93517	2.93464	2.93953	2.90294	2.62137	2.98724	3.53984	3.29215	3.06873	2.74252	3.09987	3.05971	2.92944	3.02032	3.01049
80	1569675_at	POU2AF1	2.4248	2.35047	2.41084	2.28981	2.42994	2.63753	2.59799	2.63457	2.5839	2.31115	2.44423	2.44604	2.76087	2.8808	2.71813	2.45339	2.38908	2.27119
81	1569830_at	PTPRC	2.60721	3.11008	2.60028	2.61637	2.68941	2.47091	2.53095	2.37585	2.70816	2.68931	2.62008	3.07513	2.7595	2.76955	2.69605	2.6701	2.62012	2.55782
82	200002_at	RPL35	11.0466	11.3325	11.3227	11.4064	11.4046	10.8157	10.8903	11.3244	11.1416	11.1817	11.1718	10.7841	11.5683	11.5062	11.1733	11.5318	11.4013	11.4716
83	200006_at	PARK7	9.92399	9.87534	9.90833	9.7228	10.2659	9.65761	9.80941	10.3713	9.88235	10.1816	10.258	9.29929	10.3127	10.6505	10.1677	10.7544	10.6174	10.7158
84	200014_s_at	HNRNPC	8.10959	8.2663	8.28761	8.13567	8.6077	8.05101	8.21519	8.58905	8.07957	8.67661	8.0977	8.01217	8.68259	9.0074	8.53444	8.93822	8.92608	9.0732
85	200019_s_at	SYVN1	11.3703	11.4414	11.3697	11.3733	11.481	11.1519	11.1572	11.4653	11.2579	11.4698	11.398	11.19	11.4856	11.5721	11.313	11.7274	11.6457	11.6305
86	200024_at	RPS5	11.2315	11.5166	11.4093	11.36	11.5765	10.7069	10.7828	11.3825	11.1753	11.2711	11.273	10.9529	11.4784	11.5461	11.0734	11.6774	11.181	11.4336
87	200029_at	RPL19	11.1977	11.4223	11.2691	11.4048	11.3853	10.9474	11.0008	11.3368	11.0763	11.247	11.3552	11.1153	11.2696	11.3192	10.899	11.6239	11.2334	11.2524
88	200036_s_at	RPL10A	10.6473	10.987	11.0206	11.1037	11.2218	10.3298	10.3185	11.0193	10.8499	10.9358	10.8663	10.2479	11.0241	11.4381	10.895	11.3561	11.1233	11.2134
89	200043_at	ERH	9.56672	9.74659	9.92559	9.60555	9.79003	9.36394	9.13487	9.81136	9.5327	9.8735	10.0261	9.36527	9.92965	9.8264	9.42482	10.2199	9.81407	9.9222
90	200052_s_at	ILF2	7.29486	7.77293	7.67308	7.49603	8.00677	6.91189	6.82474	7.64192	6.867	7.57449	7.16248	7.14396	8.08508	8.12878	7.38414	8.06381	7.71602	8.15696
91	200061_s_at	RPS24	12.368	12.4876	12.5765	12.6524	12.6501	12.3391	12.3361	12.5745	12.4309	12.5036	12.5128	12.463	12.7148	12.7362	12.5952	12.6113	12.5879	12.6519
92	200063_s_at	NPM1	10.6207	11.2544	11.2297	11.0234	11.0892	10.5583	10.714	10.9809	10.6027	10.7825	11.06	10.7791	11.3199	11.3371	10.989	11.3652	10.9936	11.3398
93	200074_s_at	RPL14	9.80987	9.82205	10.2287	10.0661	10.1172	9.39611	9.46859	10.0982	9.65736	9.84395	9.89304	9.68009	9.97532	9.99098	9.56333	10.0977	9.75408	9.96665
94	200079_s_at	KARS	8.77744	8.95069	8.98537	8.83441	9.44073	8.68596	8.60925	9.23046	8.80427	9.27955	9.53894	8.77262	9.24493	9.50094	9.16001	9.76473	9.4038	9.39712
95	200607_s_at	RAD21	7.08906	7.51422	7.24594	6.88513	7.38629	7.04415	7.02035	7.37584	6.62834	7.27315	6.98761	7.12087	7.13791	7.50264	6.7325	7.09923	6.89931	7.20231
96	200608_s_at	RAD21	7.8974	8.50927	8.49705	8.19758	8.37578	7.86086	7.96851	8.37254	7.82259	8.28842	7.84829	8.28301	8.53294	8.78149	8.20095	8.36076	8.03347	8.53895
97	200616_s_at	MLEC	8.56775	8.27801	8.53376	8.75389	8.84481	8.71054	8.9157	9.19807	8.96564	9.32665	9.76576	8.36145	9.59277	9.63147	9.09042	9.64669	9.8324	9.56338
98	200617_at	MLEC	8.79216	9.06636	9.12039	8.98518	9.17565	8.63518	8.64951	9.21595	8.80476	9.56328	9.53839	8.52054	9.35272	9.44812	8.86939	10.088	9.55092	9.55717
99	200627_at	PTGES3	9.81874	10.0332	10.1928	10.0192	10.3737	9.64939	9.61468	10.1881	9.69823	10.1871	10.4221	9.94001	10.6045	10.4663	9.98163	10.5798	10.0775	10.4259
100	200628_s_at	WARS	6.47502	6.57006	6.14143	6.02018	7.29007	5.96335	5.57683	6.58511	5.97667	8.0523	8.01086	6.04407	7.51921	7.71139	6.57622	7.44152	7.86397	7.87531
101	200629_at	WARS	7.27082	7.42638	6.87094	6.86895	8.28928	7.14447	6.93353	7.81544	6.99584	8.69692	9.08395	6.89526	8.77308	9.12289	7.55591	8.79342	9.30169	8.65143
102	200644_at	MARCKSL1	8.71015	7.88032	8.5598	8.29344	8.61052	7.82521	8.02563	8.98374	8.37619	8.5213	9.15368	7.23176	8.94072	9.67238	7.76734	9.33974	8.72971	9.34101
103	200652_at	SSR2	9.23843	9.26511	9.35797	9.13827	9.46611	9.19017	8.99857	9.30826	9.17198	9.30061	9.29025	9.07303	9.47123	9.63962	9.04441	9.85287	9.67538	9.3825
104	200675_at	CD81	6.23762	6.83415	6.72719	6.30465	7.31531	6.54559	6.27852	7.10425	6.27326	5.8419	6.82156	5.98456	6.44037	7.15447	5.70471	6.71142	6.57903	6.96602
105	200679_x_at	HMGB1	9.6625	9.9058	10.0644	9.77663	10.0419	9.50941	9.3753	9.94567	9.60913	9.96872	10.1867	9.49141	10.2368	10.0579	9.55236	10.2577	9.84827	10.0412
106	200680_x_at	HMGB1	11.1785	11.3774	11.498	11.4212	11.5693	11.2307	11.2358	11.5292	11.4424	11.6807	11.6792	11.272	11.7177	11.8639	11.4985	11.8144	11.6582	11.7678
107	200698_at	KDELR2	9.27282	9.19717	9.31938	9.05425	9.07894	8.54022	9.1218	9.28405	8.67411	9.08108	8.75216	8.67232	9.25015	9.05887	9.07556	9.31504	8.74236	9.19714
108	200699_at	KDELR2	9.33945	9.54241	9.58576	9.73468	9.56675	9.36503	9.85791	9.78384	9.35259	9.40214	9.57794	9.35957	9.89714	9.89605	9.7775	10.0048	10.0698	9.87717
109	200700_s_at	KDELR2	10.6691	10.4027	10.4736	10.1115	10.6366	10.0132	9.28989	10.6504	10.1897	10.9352	10.5033	10.0521	10.356	10.4183	10.2133	10.7453	10.3726	10.5211
110	200701_at	NPC2	8.80109	9.41719	9.18304	8.97757	9.58953	9.07802	8.81384	9.29564	9.01629	9.49327	9.39804	9.24907	9.27007	9.37029	8.80799	9.2607	9.15158	9.07613
111	200749_at	RAN	6.08828	6.56448	6.89402	6.48752	6.71093	6.12205	6.33857	6.78396	5.68949	6.06094	6.07827	6.14223	6.73981	7.20774	6.21083	7.13162	6.64744	7.25038
112	200750_s_at	RAN	8.98468	9.19093	9.15821	9.14099	9.55898	8.77134	8.61941	9.41531	8.73759	9.34623	9.35105	8.6841	9.58117	9.80042	8.86889	10.0692	9.48578	9.69363
113	200751_s_at	HNRNPC	7.92427	8.01766	7.9658	7.72021	7.6899	6.83897	6.87505	7.5294	7.06433	8.12322	7.71313	7.47812	8.12809	7.64763	7.06927	8.17705	6.91731	7.76899
114	200783_s_at	STMN1	5.80448	5.60748	5.83514	5.73353	6.26257	5.7261	5.72704	6.05009	5.7788	6.47363	6.05085	5.35017	6.17341	6.31002	6.12479	6.39961	6.38913	6.60964
115	200786_at	PSMB7	9.26253	9.09738	9.21576	9.03003	9.45246	8.89812	8.87048	9.34889	9.04137	9.52908	9.48546	8.93591	9.5042	9.48925	9.29348	9.32342	9.64699	9.63871
116	200812_at	CCT7	8.4547	8.27664	8.26889	8.25152	8.70184	8.18157	8.28417	8.73201	8.33764	8.52579	8.39571	7.86248	8.48901	9.02601	8.29168	9.04413	8.78768	8.74527
117	200825_s_at	HYOU1	9.7369	8.55067	8.60767	8.70515	9.21981	8.7189	8.82146	9.85484	8.77276	9.51759	9.4016	8.69489	9.42623	9.58609	9.32662	10.3348	9.78584	9.49953
118	200826_at	SNRPD2	9.5239	9.80961	9.64522	9.78905	10.0931	9.41406	9.40391	10.0812	9.69037	9.81033	10.1428	9.50097	10.1781	10.3214	9.8497	10.6388	10.3828	10.4406
119	200830_at	PSMD2	8.57999	8.25212	8.37571	8.04045	8.3599	7.962	8.03969	8.41156	8.22235	8.68433	8.55564	8.0288	8.38597	8.74833	8.38818	8.79631	8.68708	8.53718
120	200840_at	KARS	9.3152	9.36964	9.71226	9.74461	9.80054	9.46144	9.58053	9.58066	9.60311	10.1167	9.91584	9.72123	10.1118	10.3561	10.2869	10.1114	10.4345	10.4143
121	200853_at	H2AFZ	8.74302	9.09472	8.91041	9.11319	9.82613	8.64539	8.49559	9.70147	8.87075	9.33025	9.53652	8.45959	9.61452	10.1527	9.11672	10.0421	9.81467	10.2207
122	200869_at	RPL18A	11.0174	11.2347	11.2649	11.2221	11.3	10.6318	10.6622	11.2153	10.972	11.1778	11.1541	10.5607	11.3104	11.3573	10.8997	11.419	11.1193	11.2242
123	200870_at	STRAP	8.68981	8.69864	8.79521	8.6787	9.05956	8.48386	8.44627	9.07587	8.42715	8.73133	8.3787	8.33389	8.79903	9.07929	8.70095	9.33798	8.92568	9.1535
124	200877_at	CCT4	9.26605	9.20546	9.35103	9.47367	9.60875	9.21246	9.05114	9.42845	9.15869	9.22824	9.56303	8.88836	9.73316	9.98919	9.39675	9.92997	9.78923	9.83531
125	200903_s_at	AHCY	7.53246	7.61947	7.63334	7.81639	7.97946	7.11543	7.2352	7.98174	7.48307	7.66396	7.56591	6.66517	8.08396	8.28744	7.26541	8.51149	7.89814	8.21189
126	200910_at	CCT3	8.16593	8.12127	8.06951	8.12788	8.21345	7.75798	7.88694	8.46816	7.84621	8.32126	8.45306	7.86718	8.44287	8.64713	7.94775	8.69212	8.54837	8.3055
127	200913_at	PPM1G	7.27622	7.16192	7.33986	7.3377	7.46752	7.07165	7.0934	7.32726	6.96752	7.13061	7.44067	6.80783	7.33489	7.46976	7.0707	8.07623	7.33643	7.38959
128	200926_at	RPS23	12.1013	12.3308	12.3931	12.3124	12.4498	12.1546	12.2675	12.3374	12.2846	12.2467	12.2499	12.2984	12.1499	12.4542	12.3943	12.441	12.4009	12.383
129	200956_s_at	SSRP1	6.28902	6.84195	6.84503	6.46243	6.57092	6.03109	6.07724	6.62189	5.94765	6.4833	6.72388	6.15632	6.65619	6.7613	6.06199	6.87473	6.56673	6.72113
130	200957_s_at	SSRP1	7.31881	7.61016	7.32605	7.52754	7.68206	7.23905	7.21629	7.60046	7.45253	7.62782	7.85248	6.94215	7.70028	7.94419	7.35286	8.25336	7.81323	8.02209
131	200998_s_at	CKAP4	7.22917	6.64038	6.71825	6.60938	7.90671	7.02411	7.07561	7.94859	7.17543	7.35092	7.38713	5.86365	7.45279	8.49194	6.79794	8.34914	8.33927	8.61988
132	200999_s_at	CKAP4	6.95768	6.44452	6.45561	6.32086	6.79196	5.70719	6.22232	7.19735	6.39583	7.04445	7.05756	5.71832	7.4807	7.91313	6.28423	7.48887	7.73568	7.51464
133	201000_at	AARS	7.58582	7.7218	7.3238	7.63649	7.79259	7.61907	7.30349	7.71543	7.2059	7.33599	7.48964	7.66817	6.97389	7.61076	7.46057	7.89571	7.77098	7.79863
134	201004_at	SSR4	10.3331	10.4021	10.1282	9.89259	10.7007	9.69289	9.68545	10.5471	10.019	10.384	10.417	9.73844	10.4498	10.81	10.216	10.8615	10.6012	10.5756
135	201030_x_at	LDHB	8.13329	8.6083	8.15646	8.35022	8.94704	7.67491	7.83315	8.80335	8.22535	8.59798	9.00096	8.11799	9.03447	9.38868	8.73568	9.58559	9.47937	9.72063
136	201072_s_at	SMARCC1	4.61999	4.98031	5.26353	4.96664	4.18686	4.46159	4.57343	4.54736	4.40635	4.9159	5.0487	4.91714	5.27062	5.33621	5.04327	4.8022	5.33987	5.05709
137	201073_s_at	SMARCC1	5.57351	5.68515	6.01594	5.56073	5.68007	5.53073	5.28304	5.42725	5.42621	5.67509	5.66013	5.63123	5.67099	5.62968	5.43201	5.91807	5.59697	5.72971
138	201074_at	SMARCC1	5.8646	6.44899	6.39056	6.03965	6.4255	6.07468	6.12464	6.46219	5.95155	6.01193	5.97385	5.93095	6.34542	6.78645	6.32412	6.8364	6.57156	6.36542
139	201075_s_at	SMARCC1	5.20746	5.69677	5.84077	5.33097	6.00465	4.90144	4.99448	5.73957	4.72214	5.29717	5.28774	5.18401	5.37956	5.65786	5.01544	6.21454	5.31233	5.73484
140	201079_at	SYNGR2	8.24982	8.39458	8.46088	8.43609	8.54984	8.0132	8.10811	8.30856	8.00479	8.26314	8.32543	8.26101	8.62721	8.64971	7.93926	8.76539	8.18569	8.45568
141	201082_s_at	DCTN1	5.70596	5.81075	5.81271	5.64323	5.72555	5.52102	5.38547	5.99645	5.76193	6.0359	5.75522	5.87016	5.99093	5.77398	5.1451	5.84933	5.682	6.24673
142	201088_at	KPNA2	6.84619	7.62903	7.50771	7.17758	7.95486	7.05601	7.18816	8.18629	7.29328	8.20235	8.27458	6.83358	8.43802	9.13944	7.98187	8.88078	8.22732	8.7855
143	201090_x_at	TUBA1B	11.249	11.1192	11.0254	11.2796	11.6399	11.0156	11.0612	11.4738	10.9256	11.2745	11.5913	10.5569	11.4825	11.7289	10.9517	12.0064	11.7167	11.5925
144	201113_at	TUFM	9.59274	9.4476	9.40969	9.67665	9.84737	9.44298	9.53315	9.81453	9.58534	9.68018	9.71461	8.82295	9.96998	9.83218	9.78065	10.4922	9.90489	10.0278
145	201115_at	POLD2	6.55528	6.63233	6.58879	6.62303	6.90198	6.36493	6.3359	6.94699	6.47886	6.74794	7.17709	6.40569	6.88037	7.17286	6.61224	7.28036	6.93147	7.3637
146	201138_s_at	SSB	6.31453	6.61182	6.62683	6.3716	7.2906	6.68813	6.49639	7.27848	6.73147	6.30722	6.16811	6.36794	6.61967	7.51377	6.97882	7.16946	6.91285	7.33725
147	201139_s_at	SSB	6.46367	6.74528	6.79482	6.34789	6.36495	5.78995	5.91157	6.31557	5.74459	6.49901	6.12678	6.38517	6.62371	6.39221	6.08854	6.25787	5.75705	6.5995
148	201175_at	TMX2	8.96829	8.74647	8.87385	8.65277	8.92029	8.42211	8.63082	9.2696	8.69197	9.10147	9.17498	8.57242	9.05731	9.24096	9.00238	9.73475	9.38028	9.39338
149	201193_at	IDH1	10.7803	11.1161	10.9226	10.9805	11.1574	10.5703	10.9708	11.0949	11.0364	11.3814	10.8853	10.9049	11.1478	10.7943	11.3211	11.1677	11.0135	11.064
150	201202_at	PCNA	8.3977	8.63728	8.80674	8.60459	9.08962	8.19099	8.00314	9.12333	8.38505	8.79435	8.754	8.12489	8.88418	9.33668	8.69725	9.56585	8.92603	9.60382
151	201217_x_at	RPL3	11.9225	12.0636	12.0972	12.2302	12.3149	11.8284	12.0074	12.1285	12.0599	11.8537	12.2102	11.6962	12.1287	12.2187	11.9805	12.3572	12.1518	12.1562
152	201218_at	CTBP2	7.41441	7.61045	7.79056	7.55361	7.5714	7.03993	7.20249	7.56528	6.95997	7.6102	7.09503	7.38636	7.71918	7.80408	7.2433	7.40931	7.13401	7.76826
153	201219_at	CTBP2	6.36223	7.27781	6.88355	6.86748	7.0057	6.68635	6.72236	7.28882	6.6811	6.91786	6.89067	6.72792	6.98525	7.34903	6.81514	7.30924	6.88375	7.57968
154	201220_x_at	CTBP2	8.9522	8.943	8.93943	9.02081	9.12213	9.09787	9.19791	9.29833	9.06589	9.22489	9.30109	8.99239	9.21231	9.69645	9.38027	9.49313	9.55563	9.57612
155	201267_s_at	PSMC3	7.3544	6.95268	7.2255	7.14784	7.7293	7.11606	6.91363	7.48273	7.20126	7.42338	6.96961	6.7664	7.43244	7.50504	7.15467	8.02331	7.43138	7.74396
156	201275_at	FDPS	7.54699	7.85337	7.59518	7.55381	8.23619	7.52559	7.07882	7.90555	7.47007	7.7059	7.67509	7.56568	7.69503	7.74641	7.71681	8.0984	7.8341	7.65122
157	201291_s_at	TOP2A	5.53087	6.65108	6.16574	6.58852	7.05228	5.75171	5.84261	6.95871	6.13579	7.75301	7.59474	5.7326	7.52404	8.30246	7.31069	7.56379	7.52601	7.70082
158	201292_at	TOP2A	5.80571	6.35813	6.3163	6.51468	6.91597	5.47226	5.52819	6.86653	5.79011	7.24716	7.51364	5.31495	7.41957	7.93863	6.22917	7.32097	6.791	7.55596
159	201294_s_at	WSB1	5.3511	5.54477	5.17871	5.42838	4.81297	5.53341	5.54708	5.10547	4.81409	5.48292	5.44195	5.95359	5.46061	5.33333	5.57556	4.9527	5.55735	5.18821
160	201295_s_at	WSB1	3.47188	4.08141	2.99092	3.0969	3.07414	2.87765	2.85619	2.93464	2.90587	3.05381	2.78563	3.51546	2.57503	2.57372	2.99276	2.86484	2.83717	2.71532
161	201296_s_at	WSB1	8.01094	8.72466	8.0133	7.95157	7.91074	7.70083	8.0844	7.86785	7.16939	8.28519	7.76805	8.44288	8.25858	7.97993	7.89463	7.88998	7.46561	7.7343
162	201315_x_at	IFITM2	7.30863	8.5279	8.11518	7.40537	9.25446	7.90893	7.19797	8.86702	7.8108	8.33859	9.21545	8.07433	8.61659	8.9334	7.81828	9.19534	8.44765	9.43249
163	201322_at	ATP5B	11.4076	11.1907	11.218	11.0233	11.2881	11.0623	11.0952	11.3868	11.1096	11.6334	11.5039	10.9907	11.292	11.2814	11.3505	11.6951	11.5268	11.4495
164	201323_at	EBNA1BP2	5.29133	5.66397	5.50915	5.61623	5.63244	5.15287	5.17187	5.76221	5.20302	5.95985	5.27228	5.18006	6.20723	6.49777	5.10295	6.5721	6.43256	6.38338
165	201366_at	ANXA7	8.02614	8.36608	8.69052	8.01637	8.49756	8.13916	8.29808	8.59218	7.9743	8.20982	7.8035	8.07085	8.47171	8.61844	8.55174	8.43302	8.2101	8.47934
166	201367_s_at	ZFP36L2	3.80378	3.36638	4.95423	4.94134	2.99999	3.76022	4.17625	3.37717	3.57662	3.96197	4.14532	4.2602	4.8076	3.80871	3.21074	4.27641	3.52272	4.87902
167	201368_at	ZFP36L2	9.38948	9.62209	9.55406	9.60579	9.49907	9.59957	10.2445	9.72167	9.18844	9.55626	9.0545	10.1189	9.26035	10.0787	9.25539	9.4574	9.20564	9.43283
168	201369_s_at	ZFP36L2	6.8499	7.15494	7.28743	7.64998	6.39012	6.99214	7.67779	6.73786	6.79056	6.89267	7.1684	7.90375	7.16713	7.74968	6.77172	6.78642	6.85394	6.9659
169	201373_at	PLEC	7.78579	7.20862	7.61662	7.35407	7.07033	7.60854	7.89965	7.86884	7.45736	7.32505	7.36216	7.51664	7.57266	7.918	7.36939	7.91769	7.55505	7.36922
170	201385_at	DHX15	8.97565	9.26624	9.10424	9.04267	9.29057	8.92972	9.21675	9.49584	8.98112	9.10803	8.97629	8.93904	9.18754	9.69953	9.22238	9.56466	9.31499	9.76519
171	201386_s_at	DHX15	8.13004	8.87086	8.41716	8.44228	8.81601	8.05374	8.06878	8.63877	7.99782	8.52888	8.20784	8.4931	8.38556	8.48285	8.16633	8.87763	8.3604	8.70527
172	201391_at	TRAP1	7.29292	7.11022	7.10821	7.46836	7.67226	7.12247	6.91097	7.52623	7.20416	7.37974	7.4906	6.75678	7.45945	7.84073	7.16526	8.30972	7.4505	7.92583
173	201400_at	PSMB3	9.43566	9.435	9.32983	9.36178	9.73569	9.12088	9.13874	9.78733	9.47617	9.86502	10.0011	9.11848	9.77634	9.97621	9.6605	10.2528	10.2029	10.1189
174	201420_s_at	WDR77	5.86247	5.43811	5.67469	5.63948	5.80937	5.31064	5.47889	5.94908	5.08049	5.73814	6.01794	5.04513	5.78063	6.42644	5.02883	6.88935	5.67914	6.42128
175	201421_s_at	WDR77	6.6138	6.29194	6.31557	6.32053	6.19724	6.18398	6.16483	6.37169	6.2771	6.39969	6.27888	6.26781	6.61761	6.52577	6.33235	6.54623	6.69352	6.5731
176	201422_at	IFI30	8.46641	9.15888	9.02676	8.76309	9.852	8.98626	8.6901	9.64488	9.04389	9.76866	9.75585	8.98764	9.81922	10.0689	9.49601	10.0316	10.1571	9.96773
177	201426_s_at	VIM	8.57973	9.49393	8.70477	8.23197	9.79726	8.63411	8.33431	9.59034	8.02201	8.16917	9.23353	8.62561	8.50984	9.35927	7.83347	8.98119	9.09308	9.00091
178	201428_at	CLDN4	7.28578	7.01043	7.35685	7.24978	6.96644	7.53487	7.81148	6.92109	7.11033	7.06888	6.81295	7.93138	7.69759	7.3819	6.46059	6.97067	6.83774	7.24336
179	201434_at	TTC1	7.42162	7.48389	7.38419	7.39068	7.65251	7.41347	7.22392	7.50503	7.17132	7.43485	7.2815	7.36494	7.50175	7.6773	7.36129	7.69901	7.69371	7.45795
180	201452_at	RHEB	5.93712	5.62467	6.00483	6.02595	5.77108	5.94358	6.00836	5.73347	5.79362	6.05398	6.44308	5.98445	6.17403	6.15015	5.98909	6.21828	6.17315	5.80289
181	201453_x_at	RHEB	8.47273	8.39029	8.44786	8.30096	8.70388	8.45082	8.49911	8.97772	8.36454	8.36302	8.12192	8.10659	8.60499	8.76735	8.54942	8.70868	8.67224	8.7726
182	201459_at	RUVBL2	7.60185	7.7484	7.57402	7.65151	8.03584	7.42844	7.49188	8.06838	7.66153	7.90717	7.99609	7.19293	8.35898	8.40114	7.80472	8.58711	8.35625	8.40636
183	201472_at	VBP1	8.13948	7.98683	8.18345	8.12304	8.24494	7.76091	7.73403	8.34342	7.78814	8.42935	7.94916	7.61128	8.53016	8.47171	8.12324	8.38225	8.37314	8.69745
184	201475_x_at	MARS	7.19816	7.26842	6.98437	7.03809	7.39135	6.86802	6.62096	7.32901	6.50772	7.1643	6.75355	7.19639	7.15992	7.45976	6.83854	7.71628	7.20277	7.32901
185	201482_at	QSOX1	6.4515	6.20729	6.28094	6.38714	6.57232	6.1627	5.83447	6.40253	6.06697	6.58293	6.93922	5.60202	6.59405	7.01626	6.01089	6.82169	6.6459	6.93976
186	201483_s_at	SUPT4H1	7.27611	7.80652	7.66678	7.52027	7.41226	7.31138	6.9366	7.3291	7.13366	7.4213	7.08992	7.44021	7.71834	7.13713	7.17252	7.23456	7.20321	7.28402
187	201484_at	SUPT4H1	6.31314	6.67004	6.54403	6.42168	6.70217	6.49708	6.36723	6.51113	6.54143	6.37641	6.54277	6.28254	6.39366	6.36995	6.51724	6.80574	6.52849	6.33257
188	201489_at	PPIF	7.13534	7.2322	7.54813	7.41726	7.8026	6.80952	7.24873	7.74702	7.16749	7.32662	7.63773	6.62001	7.64199	8.16543	7.195	8.16167	7.83295	8.05912
189	201490_s_at	PPIF	5.54902	5.31497	5.8969	5.77426	6.20392	5.17136	5.02875	5.76476	4.73901	5.44981	5.49843	4.19197	5.59802	5.96184	4.74524	6.46225	5.2975	6.24572
190	201516_at	SRM	5.81871	5.5158	5.75605	5.82347	6.12203	5.60872	5.59179	6.35923	5.189	5.41816	5.93497	4.64353	5.95399	6.48043	5.32844	6.88796	6.29676	6.48428
191	201518_at	CBX1	5.10223	6.0072	5.97206	5.29224	6.05587	5.11329	5.3023	5.68318	5.24083	5.70086	4.98593	5.48881	5.79011	6.02078	5.50712	5.64414	5.67469	5.97299
192	201533_at	CTNNB1	9.16728	9.71562	9.31166	8.9836	8.69838	9.12781	8.90374	8.79059	9.25208	9.64939	9.51494	9.08301	9.47716	9.36206	9.24029	8.43602	9.04679	9.06661
193	201554_x_at	GYG1	7.06398	7.59239	7.01027	7.3993	7.92575	7.4224	6.9619	7.32355	6.89543	7.57562	7.45837	7.37652	7.86944	7.50102	7.64096	7.73095	7.59013	7.87671
194	201555_at	MCM3	6.58967	7.02537	6.82702	6.65579	6.85647	6.1666	6.12089	7.02921	6.41886	6.98432	6.95219	6.53566	6.95061	7.24313	6.44466	7.21306	7.17625	7.24737
195	201559_s_at	CLIC4	4.14329	4.61106	4.26422	3.88624	4.8617	3.9028	3.76791	3.97684	3.77498	3.7355	3.93186	3.87923	3.59211	3.91271	3.58805	3.79225	3.62657	3.68936
196	201560_at	CLIC4	5.98651	7.04842	6.12055	5.50458	6.92021	5.8853	5.91818	6.84842	5.57321	5.5536	6.01078	6.24179	6.15847	7.05848	5.48778	6.11013	6.14781	6.24179
197	201577_at	NME1	7.63463	7.10889	7.07272	7.43817	8.15676	6.87124	6.75605	8.35926	7.21668	7.76294	8.00698	5.97753	8.22207	8.67592	7.80433	9.02254	8.50574	8.71487
198	201578_at	PODXL	5.48152	5.7637	5.80896	5.20064	6.21207	5.5073	5.36629	6.32847	5.22202	4.81897	6.1902	5.12457	5.72702	6.03303	5.21124	5.89282	6.10884	6.04568
199	201582_at	SEC23B	5.43642	5.47776	5.4511	5.27923	5.77084	5.37695	5.68442	6.03682	5.69683	5.28235	5.15343	5.11008	5.62536	6.24683	5.81118	6.17743	6.20794	6.33257
200	201583_s_at	SEC23B	7.23315	7.19999	7.0925	6.64198	7.37863	6.83716	6.62821	7.24941	6.86936	7.27905	6.801	6.42258	7.45256	7.61378	6.93052	7.84158	7.361	7.5334
201	201597_at	COX7A2	11.4075	10.9666	11.2018	10.9264	11.1613	10.7997	10.8425	11.3446	11.035	11.4719	11.1498	10.9629	11.4191	11.3708	11.4756	11.2901	11.3317	11.4086
202	201601_x_at	IFITM1	8.00346	9.67925	8.93148	8.21782	10.3428	9.01158	7.76043	9.94767	8.55601	10.0633	11.0278	9.12906	10.1948	10.4542	8.84549	11.0944	10.1463	11.2822
203	201614_s_at	RUVBL1	4.84979	4.85526	4.982	4.43885	5.22647	4.63128	4.62376	5.38132	4.8949	4.74862	5.1941	4.61941	5.52271	5.63702	4.96222	6.2422	5.21952	5.32197
204	201648_at	JAK1	8.33236	8.77495	8.48544	8.34205	8.42459	8.53263	8.50567	8.45985	8.36096	8.54522	8.42433	8.84678	8.31712	8.99387	8.61016	8.33224	8.43309	8.45588
205	201663_s_at	SMC4	6.30847	6.94425	6.27601	6.32245	7.09339	5.73734	5.57763	6.68303	6.01394	7.25874	6.84417	6.59268	7.20856	7.37877	6.82094	7.34938	6.93826	7.56779
206	201664_at	SMC4	6.59093	7.44735	7.14369	7.28523	7.49911	6.90262	6.61402	7.53729	6.96737	7.63245	7.60266	7.18795	8.12157	8.17348	7.50632	7.80171	7.73615	8.07973
207	201676_x_at	PSMA1	10.1786	10.0229	10.0154	10.1098	10.3455	9.75967	9.69439	10.3244	9.90756	10.7246	10.8721	9.91129	10.5396	10.5419	10.3746	10.6301	10.7201	10.6327
208	201697_s_at	DNMT1	5.56759	5.74825	5.82397	5.74471	6.51703	5.22161	5.16779	6.1137	5.56665	6.17368	6.04245	5.27142	5.96508	6.53029	5.66524	6.71341	6.12892	6.5242
209	201699_at	PSMC6	7.65022	7.74664	7.83086	7.54166	7.74473	7.3032	7.39846	7.96086	7.34018	7.85766	7.05798	7.41934	7.75971	7.91044	7.65794	7.63576	7.55317	7.97685
210	201710_at	MYBL2	5.83254	5.28002	5.51115	5.68053	5.94888	5.20002	5.40352	5.5512	5.64385	6.13029	6.43246	5.07874	5.90719	6.19121	5.76053	6.696	6.31557	6.06305
211	201725_at	CDC123	7.38999	7.41271	7.40565	7.28449	7.7092	7.10157	6.80789	7.57797	7.08547	7.61171	7.16979	6.7723	7.41582	7.64867	7.25728	8.04018	7.39348	7.66362
212	201740_at	NDUFS3	9.74532	9.43822	9.57918	9.34526	9.84706	9.47431	9.44361	9.97717	9.7444	9.90285	9.93469	9.38043	9.77641	9.71417	10.159	10.1527	10.2102	10.0549
213	201755_at	MCM5	5.02682	4.8395	5.04443	5.05636	5.20197	4.86281	4.62163	5.12054	4.7434	5.29154	5.25591	4.38103	5.15906	5.76237	4.892	5.81653	5.61364	5.53167
214	201757_at	NDUFS5	10.0644	10.0124	10.0104	9.90003	10.2052	9.69048	9.44887	10.3519	10.0888	10.3748	10.594	9.83715	10.4093	10.5291	10.4849	10.3798	10.6451	10.6202
215	201761_at	MTHFD2	6.22418	6.54317	6.66853	6.75632	6.98566	6.45254	6.3853	7.39216	6.55771	6.13448	6.4697	6.07203	7.31757	7.76362	7.00104	6.83725	6.8967	7.56646
216	201762_s_at	PSME2	11.0898	11.1214	11.0648	11.1188	11.2401	11.0644	10.7932	11.544	11.3352	12.2152	11.7618	11.5787	11.9632	11.7418	12.007	11.7689	12.0101	11.939
217	201763_s_at	DAXX	6.15264	6.10927	5.95517	5.95517	5.73587	6.09586	6.11417	5.84723	5.56811	6.19841	6.49558	6.08061	6.11627	6.13032	5.87777	6.41015	6.11972	6.14464
218	201795_at	LBR	8.2558	8.46785	8.53018	8.65593	8.704	8.04634	8.13507	8.52522	8.17765	9.03031	8.82878	8.47683	9.2858	9.48919	8.80381	9.54981	9.11472	9.24616
219	201853_s_at	CDC25B	6.42074	7.06283	6.44032	6.38512	7.42719	6.51023	6.10583	7.17175	6.44171	8.31925	8.94987	7.05994	8.02521	8.76453	7.68013	8.56852	8.49746	8.24342
220	201872_s_at	ABCE1	5.04375	5.78258	5.68052	5.60088	6.00815	4.67497	5.1186	5.7165	4.93215	5.40213	5.02928	5.31739	5.86914	6.20535	5.31769	6.25097	5.31533	6.36401
221	201873_s_at	ABCE1	5.06492	5.50531	5.39335	5.50757	5.75774	4.82652	4.83764	5.74971	4.59962	5.30295	5.10942	5.08649	5.7277	6.18112	5.4984	6.07323	5.64435	6.79193
222	201890_at	RRM2	6.93399	6.34309	6.87005	6.96475	7.76305	6.25913	6.16366	7.4659	6.61842	8.24485	8.357	5.45872	7.88767	9.28666	7.45539	9.12419	8.36757	9.12147
223	201892_s_at	IMPDH2	9.11649	9.40153	9.47367	9.75191	9.83103	8.74439	9.088	9.71703	9.28012	9.36459	9.05728	8.42082	9.62993	9.90644	9.11355	10.2784	9.59292	9.94365
224	201896_s_at	PSRC1	3.89149	3.9299	3.7265	4.12343	4.66558	4.12825	3.34141	4.46515	4.12187	4.84263	4.5481	3.78631	4.552	5.61852	4.12867	5.09965	5.01313	4.8621
225	201938_at	CDK2AP1	8.0912	7.63317	8.22537	8.11647	8.58078	7.64572	7.92668	8.58394	7.77474	7.71702	7.21304	7.42494	8.39051	8.66825	7.89806	8.82707	8.44425	8.54513
226	201946_s_at	CCT2	6.97774	7.42778	7.23249	7.07899	7.5632	6.60211	6.5111	7.26377	6.28983	6.65495	6.65182	6.44794	7.42752	7.43934	6.69606	7.89241	6.83351	7.83909
227	201947_s_at	CCT2	8.72496	8.95479	9.06015	8.96586	9.06858	8.18464	8.45334	8.90536	8.35672	8.59408	8.76841	8.3467	9.17721	9.40473	8.623	9.65771	9.11254	9.57307
228	201977_s_at	KIAA0141	5.08301	5.71855	5.30052	5.20067	5.22386	5.27749	5.10859	5.06632	5.0375	5.32333	4.61781	5.01785	5.11649	5.06069	5.16427	4.66455	5.36347	4.96938
229	201978_s_at	KIAA0141	6.92948	6.9133	7.04722	6.88696	6.61237	6.66022	6.84909	6.63151	6.68535	7.22276	7.06246	6.85493	7.06706	6.83356	6.84167	6.64716	6.87405	6.5673
230	202016_at	MEST	8.364	8.36262	8.78838	8.37619	8.71482	8.439	8.39759	8.53169	8.4203	7.38886	7.90258	7.97494	8.1277	8.45899	8.44494	8.75523	8.52443	8.42638
231	202017_at	EPHX1	8.74341	8.82315	9.20283	8.9947	9.08385	8.82876	9.92624	8.29172	9.40531	6.03816	6.04767	7.82855	6.26363	5.71901	7.91584	6.43398	6.49333	7.26334
232	202035_s_at	SFRP1	3.30451	3.15677	3.19077	3.19635	3.12644	3.14273	3.01256	3.37757	3.08837	3.22088	3.20142	2.75632	3.05167	3.35766	2.97689	3.35533	2.967	3.50172
233	202036_s_at	SFRP1	3.46323	3.70114	3.4729	3.48879	3.88096	3.32214	3.31686	3.70307	3.24534	3.11448	3.78171	3.32726	3.4443	4.29905	3.50828	4.17719	3.83052	4.63011
234	202037_s_at	SFRP1	3.69301	4.27414	3.79427	3.71124	3.76237	3.62781	3.36125	4.85258	3.49215	3.27901	3.49083	3.42874	3.50339	4.00209	3.64556	3.98353	3.48818	5.01048
235	202071_at	SDC4	6.84286	7.24945	7.50045	7.25696	6.50157	7.63852	7.51364	6.92369	7.32347	7.13822	7.30807	7.88353	8.5198	7.37794	6.44976	6.90548	7.4604	7.75855
236	202075_s_at	PLTP	5.12107	5.24149	5.10676	4.36817	5.24163	4.84424	4.80509	5.57195	4.73288	4.24039	4.77854	4.35888	4.80731	4.70439	4.24997	4.87434	4.74515	4.97482
237	202077_at	NDUFAB1	10.9014	10.7786	10.7739	10.6626	10.8797	10.5313	10.6564	11.1277	10.7944	11.1418	11.0341	10.3083	10.9847	11.2468	11.0401	11.3752	11.3016	11.2872
238	202078_at	COPS3	6.24976	6.89764	6.70601	6.86203	6.97116	6.17067	6.21018	6.64195	6.19608	6.62204	6.23273	6.35035	6.47107	6.65981	6.50306	7.04881	6.52849	6.9968
239	202094_at	BIRC5	4.14684	4.14346	4.4287	4.30636	3.91759	4.22388	4.22171	4.26048	3.95239	4.89073	5.0046	4.30174	4.72347	4.41628	4.26609	5.5611	5.01658	4.85922
240	202095_s_at	BIRC5	5.37014	5.00228	4.58123	5.65522	6.10332	4.70791	4.61639	6.16014	5.1461	6.32324	6.88453	4.44877	6.44563	7.16851	5.89299	7.33955	6.60741	6.91996
241	202107_s_at	MCM2	5.07705	5.37475	5.47739	5.59497	6.64475	5.4934	5.54831	6.60328	5.5231	6.037	6.23039	4.64158	6.16871	7.0481	5.96882	7.29357	6.91692	7.10522
242	202108_at	PEPD	9.93243	9.94463	10.11	9.96934	9.61606	10.2806	10.3465	9.55313	9.78006	9.21233	8.65891	10.052	8.91419	8.58497	9.69039	8.76061	8.85225	8.6882
243	202144_s_at	ADSL	7.39509	7.51993	7.41724	7.50326	7.74701	7.20289	7.46836	7.53693	7.4367	7.5334	7.1676	6.89038	7.79082	8.1094	7.84608	8.0726	8.00013	7.81138
244	202145_at	LY6E	6.49709	6.56148	6.83126	6.38323	7.77556	7.07411	5.87503	7.48507	6.24482	6.69899	6.87016	6.75019	6.69355	6.87839	6.12201	7.69596	7.02097	8.20241
245	202159_at	FARSA	5.9904	5.86547	5.64799	5.90822	5.85779	5.84091	5.8811	5.89466	5.77949	5.83812	5.94649	5.63314	6.1957	6.22261	5.83419	6.31367	6.27785	6.4822
246	202184_s_at	NUP133	5.37913	5.71887	5.68728	5.73131	5.87282	5.2115	5.49557	5.92747	5.6224	5.36015	5.33379	5.45723	5.56315	6.36164	6.01393	6.10604	6.09937	6.31715
247	202188_at	NUP93	5.60522	5.74918	5.25118	5.47779	6.01185	5.4136	5.05783	5.87024	5.43266	5.76536	5.75577	5.14524	6.16348	6.27928	5.71645	6.75151	5.93456	5.90736
248	202205_at	VASP	8.36298	8.29478	8.26508	8.1814	7.83743	8.3472	8.42206	8.02842	8.12919	8.28296	8.51846	8.25546	8.54594	8.58219	7.80078	8.48307	8.31914	8.33132
249	202246_s_at	CDK4	6.25913	6.68629	6.9462	6.76279	7.19815	6.29428	6.34135	7.13232	6.40361	6.35561	6.50344	6.1384	6.8919	7.29139	6.21802	7.46591	6.94599	7.43574
250	202298_at	NDUFA1	11.0092	10.695	10.7685	10.5956	10.9489	10.6663	10.6797	11.2244	10.7059	11.0603	11.1115	10.5811	10.9782	10.895	11.0445	11.0192	11.1599	11.0615
251	202338_at	TK1	5.78076	5.5333	5.48004	5.67038	6.10929	5.75269	5.42335	6.09592	5.68493	6.28839	6.72388	5.49203	6.29918	6.5961	5.52789	6.94358	6.82462	6.95268
252	202364_at	MXI1	8.9269	8.78703	9.26892	8.92436	8.29808	9.22879	9.00168	8.42872	8.91951	7.99561	7.13954	8.84613	7.35308	8.30337	8.13309	6.83967	7.17337	7.54163
253	202366_at	ACADS	8.0449	7.81932	8.30695	8.54704	7.67634	8.21401	8.13284	7.69657	8.21362	7.97654	7.83383	7.89338	8.50509	7.59039	8.03295	7.68987	8.11955	7.99878
254	202371_at	TCEAL4	5.27332	6.15107	5.56929	5.56729	5.82208	4.76196	5.31752	5.51406	5.0237	4.43731	5.09677	5.0268	5.27684	5.65329	4.79998	4.8027	5.3278	5.75481
255	202428_x_at	DBI	10.6038	10.8677	10.6734	10.7146	11.2028	10.6921	10.3815	11.2488	10.9958	11.2769	11.1806	10.4902	11.2792	11.2277	11.0861	11.637	11.3336	11.3792
256	202459_s_at	LPIN2	7.85161	8.42858	7.96709	7.55911	7.90259	8.10796	8.18649	7.68676	8.07822	7.82325	6.70759	8.47581	7.04073	6.51726	7.90694	6.3251	6.55745	7.11313
257	202460_s_at	LPIN2	8.34631	8.77561	8.63591	8.11638	8.18313	8.39985	8.80876	7.97253	8.46654	8.33844	7.55973	8.7087	7.70306	7.40577	8.38836	7.04091	7.45306	7.5671
258	202481_at	DHRS3	8.41441	8.32973	8.70409	8.4695	8.48324	9.04014	8.88632	8.37764	8.78852	8.15228	8.11893	8.43714	8.45159	7.99908	8.23405	8.25897	8.40655	7.90497
259	202520_s_at	MLH1	6.75447	7.15012	7.00182	6.85001	7.25297	6.47741	6.64776	7.22613	6.68925	6.71581	6.80849	6.50592	6.95797	7.29381	6.82583	7.24234	7.23986	7.2924
260	202541_at	AIMP1	5.99175	5.96473	6.61836	5.96161	6.28086	5.2403	6.08252	6.38274	5.5052	6.03901	5.74022	5.92306	6.54575	6.72668	6.22431	6.8046	6.25422	6.88714
261	202542_s_at	AIMP1	8.04307	8.04847	8.10141	8.07787	8.03245	7.81402	7.4046	7.803	7.6539	8.15318	7.96736	8.10582	8.24076	8.05338	8.01454	8.08471	8.13896	8.39916
262	202557_at	HSPA13	4.87321	5.92568	5.59318	5.52894	5.41167	4.78494	4.99874	5.35038	4.31334	5.63733	4.82286	5.45199	6.37954	5.85568	5.4478	5.78392	5.60098	5.96739
263	202558_s_at	HSPA13	4.3865	4.67017	4.44848	4.10848	5.02424	4.16725	4.1126	4.82006	4.14795	4.40096	3.95374	4.18747	4.90143	4.66217	4.47386	5.40915	5.07492	5.02157
264	202567_at	SNRPD3	8.88055	8.98832	8.95008	8.90371	9.23038	8.64539	8.75271	9.24617	8.82888	9.24555	8.97818	8.81291	9.0176	9.01349	8.93167	9.3408	9.19656	9.12513
265	202580_x_at	FOXM1	4.49489	4.94936	4.35048	4.5039	5.57645	4.29336	4.29444	5.37222	4.56602	5.4755	5.87351	3.96262	5.56625	6.24406	4.75551	6.33487	5.9768	5.75097
266	202589_at	TYMS	7.17654	7.68029	7.49963	7.58785	8.37668	6.94126	6.60698	7.66796	7.12045	8.58698	8.28871	6.96573	8.27363	8.81262	7.75395	8.49942	8.57651	9.0347
267	202634_at	POLR2K	6.21899	6.21126	6.89975	6.11679	6.43967	6.22207	6.2088	6.60335	6.15674	6.36223	5.85538	5.97141	6.54978	6.4166	6.41847	6.33086	6.38453	6.44263
268	202635_s_at	POLR2K	7.48663	7.73126	7.77973	7.28692	7.90037	7.32089	7.2736	7.79924	7.38847	7.47579	6.91268	7.28317	7.50472	7.42504	7.42678	7.54718	7.39062	7.8747
269	202659_at	PSMB10	8.05338	8.31621	8.47785	8.60095	8.74502	8.42061	8.11919	8.89713	8.56294	9.31174	9.40476	8.49942	9.3852	9.31698	9.20123	9.36102	9.5201	9.26596
270	202673_at	DPM1	7.60756	7.58525	7.49108	7.19687	7.73491	7.24162	7.20813	7.8599	7.24015	7.72148	6.98889	7.25399	7.55916	7.81526	7.50339	7.82402	7.68003	7.75116
271	202689_at	RBM15B	6.65397	6.75753	7.0077	7.09197	7.15773	6.59243	6.92405	6.87256	6.72073	6.71334	6.8747	6.38774	6.79804	6.87684	6.8747	7.0987	6.97605	7.07721
272	202690_s_at	SNRPD1	6.76498	7.34721	7.05795	7.25939	7.44562	6.54746	6.78841	7.59317	6.5692	7.17001	6.99698	6.79286	7.72984	8.05458	7.13679	7.76877	7.50923	8.10795
273	202691_at	SNRPD1	4.5488	4.52091	4.86012	4.82964	5.0282	4.63556	4.70603	5.03189	4.4798	4.59935	4.67041	4.6499	4.90861	5.41251	4.96771	5.36975	5.00941	5.75721
274	202736_s_at	LSM4	8.0828	7.9514	7.77163	7.90377	7.95907	7.5231	7.52132	7.87686	7.47461	8.14605	7.80395	7.64558	7.66888	7.70723	7.13871	8.04057	7.28869	7.79278
275	202737_s_at	LSM4	7.82049	7.55341	7.57584	7.41235	7.90984	7.41568	7.41764	7.90417	7.39456	7.77623	7.6715	7.37262	7.6632	7.9518	7.49606	8.3158	7.76896	7.81606
276	202738_s_at	PHKB	7.17183	7.20366	6.99709	6.82713	6.97814	6.83895	6.7227	6.95491	6.74923	7.28483	6.80353	6.68341	6.95451	6.71266	7.02631	6.86543	6.68109	6.82561
277	202739_s_at	PHKB	5.19489	5.48804	5.74801	5.40994	5.04824	5.38916	5.23965	5.05641	4.95695	5.16758	4.75973	5.21337	5.49535	5.17242	5.34419	4.78459	4.97806	5.12463
278	202767_at	ACP2	8.0077	7.93913	8.05699	8.02807	7.68119	8.29652	8.06234	7.69742	8.03796	8.0902	7.87023	8.21774	7.73357	7.01272	7.93626	7.04358	7.81651	7.84369
279	202780_at	OXCT1	5.82701	5.86918	5.75046	6.06909	6.49673	5.615	5.00185	6.96075	6.14735	7.29645	7.30617	5.56013	7.69582	8.09817	6.78452	7.98848	7.54503	7.97656
280	202789_at	PLCG1	6.225	6.63047	6.24073	6.45821	6.45343	6.34563	6.29346	5.99306	6.14339	6.67638	6.34204	6.50442	6.3713	6.0018	6.19166	6.17741	6.32365	6.40543
281	202810_at	DRG1	8.48705	8.62313	8.56314	8.47876	8.83846	8.49748	8.62258	8.92513	8.56875	8.68227	8.75458	8.40426	8.77045	8.85633	8.82898	9.05099	9.02504	9.08541
282	202821_s_at	LPP	6.1209	6.23641	6.24366	6.29464	5.99578	6.73969	6.70019	6.44296	6.58533	6.22761	6.23358	7.01225	6.60211	6.8536	7.0173	6.24533	6.74556	6.64065
283	202822_at	LPP	7.61834	7.57413	7.61834	7.45311	7.53557	7.70396	7.46949	7.63636	7.3645	7.98085	7.47611	7.8032	7.54167	7.7179	7.57235	7.24536	7.60214	7.64129
284	202854_at	HPRT1	7.59761	7.79421	7.96758	7.66022	8.38682	7.43423	7.37878	8.07937	7.60629	7.66427	7.43771	7.19647	7.86732	8.25805	7.60562	8.45229	7.76104	8.33803
285	202870_s_at	CDC20	6.55721	6.44411	6.45572	6.72539	7.59558	5.9758	5.77001	7.66791	6.97299	7.90656	8.02091	5.65098	8.18013	8.53801	7.04768	8.6178	7.99439	7.96953
286	202892_at	CDC23	4.79268	5.2232	5.0906	4.57293	5.23538	4.84197	4.71316	5.29133	4.83089	5.02589	4.92776	4.78972	5.3992	5.89985	5.39025	5.56075	5.52769	5.98229
287	202929_s_at	DDT	8.38635	8.33259	8.24065	8.66037	8.88031	8.1904	8.00866	8.6435	8.44727	8.52252	8.38555	8.04787	8.47363	8.97465	8.61777	8.99223	8.89812	8.31162
288	202939_at	ZMPSTE24	8.7582	8.82013	8.81692	8.62784	8.84526	8.64972	8.64917	8.87068	8.60268	8.811	8.56739	8.60926	8.78228	8.91582	8.74874	9.23809	9.11676	9.09605
289	202954_at	UBE2C	6.4328	6.94512	6.53763	6.91879	7.86378	6.39391	5.91858	7.87367	6.60294	7.7947	8.24086	6.17179	7.84449	8.38204	6.87633	8.47537	7.71016	7.9963
290	202963_at	RFX5	6.77584	7.52453	6.94187	6.94301	7.40199	6.88042	6.73595	7.46133	6.89661	7.88065	7.76626	7.22501	7.25898	7.36444	7.58904	7.53944	7.71368	7.68717
291	202964_s_at	RFX5	6.44962	6.97227	6.57887	6.51033	7.06109	6.90596	6.50318	6.81256	6.87808	7.40642	7.3487	6.60816	6.98444	6.76237	7.17535	6.83923	7.12128	7.15651
292	202972_s_at	FAM13A	8.09363	8.67102	8.53609	8.05058	8.17979	9.4862	8.79208	8.45535	9.1687	8.01707	7.91628	9.17626	7.72788	7.68708	8.79279	7.53886	7.67774	8.02669
293	202973_x_at	FAM13A	9.45531	9.99798	10.0156	9.55846	9.47015	10.312	9.6987	9.39023	10.0636	9.19803	8.74902	10.0648	8.93667	8.66986	9.98591	8.4889	8.82676	9.08128
294	202983_at	HLTF	5.15033	5.80161	5.74814	5.53869	5.68982	5.07275	5.45625	5.87527	5.27432	5.74992	5.51994	5.42322	6.45882	6.4359	6.20322	5.72779	5.93102	6.69664
295	203022_at	RNASEH2A	4.9829	5.29157	4.93745	5.15428	5.68657	4.9073	5.05238	5.68649	4.93272	5.38803	5.59683	4.41049	5.77917	5.90566	5.17698	6.39246	6.004	6.08922
296	203028_s_at	CYBA	8.33562	8.55268	8.429	8.40695	8.85833	7.84746	7.73721	9.1162	8.36916	8.92608	9.11926	7.71639	9.42613	9.47931	8.34982	9.36289	8.76459	9.14736
297	203105_s_at	DNM1L	6.11013	6.39705	6.20706	6.04713	6.47622	6.16527	5.97035	6.3853	5.6514	6.29542	5.53773	5.74168	6.56567	6.76173	6.21142	6.72388	6.43676	6.81241
298	203133_at	SEC61B	9.62212	9.35489	9.37109	9.12442	9.72912	9.19318	9.09476	9.86441	9.33066	9.7019	9.69686	9.10996	9.56175	10.0266	9.60434	10.1168	10.1433	9.973
299	203138_at	HAT1	6.06737	6.64038	6.83697	6.47676	6.80353	5.74188	5.69785	6.5738	6.11964	6.32034	6.45907	6.1578	6.96632	6.56638	6.29977	6.37957	6.20151	7.23237
300	203174_s_at	ARFRP1	7.26844	6.73451	7.08014	6.89048	6.88852	7.09612	7.25072	6.96126	7.10192	7.23663	7.47495	6.74702	7.16812	7.07409	7.05467	7.27836	7.13741	7.13106
301	203211_s_at	MTMR2	5.93748	6.06566	6.17525	5.64617	6.40907	5.85145	6.22953	6.58297	5.96192	5.82634	6.11881	5.98238	6.40746	7.37528	6.51353	6.80581	6.65044	7.15428
302	203212_s_at	MTMR2	3.83101	4.10696	4.03001	3.55581	4.51865	3.91027	4.14514	4.28382	3.91569	4.0985	4.06236	3.51538	3.93098	4.82064	4.27984	4.8753	4.61032	4.71946
303	203213_at	CDK1	5.32136	6.10142	6.16461	6.25194	6.76175	5.27432	5.45622	6.49177	5.65266	6.70561	6.69552	5.55692	7.32726	7.70468	6.63709	7.23587	6.95268	7.5265
304	203214_x_at	CDK1	5.29322	5.44141	5.23501	5.36262	6.44567	4.64103	4.84637	5.97493	5.45278	6.01108	6.36607	5.01912	6.20854	6.3777	5.49119	6.72388	5.96161	6.52928
305	203219_s_at	APRT	6.26737	6.16734	6.16604	6.29144	6.52316	6.05613	6.01307	6.69534	6.197	6.54403	6.47735	5.84603	6.7613	6.77919	6.15149	7.04422	6.82126	7.05623
306	203228_at	PAFAH1B3	5.79621	5.76198	5.66164	5.85244	6.5704	5.59224	5.42012	6.09215	5.73459	5.71098	6.3081	5.22119	6.03685	6.05083	5.73907	6.66246	6.03663	6.4722
307	203230_at	DVL1	7.04495	7.04572	7.19629	7.26779	6.74873	7.48438	7.24933	6.97191	6.77012	6.71827	6.67098	7.17485	7.07899	7.07837	6.5595	6.97275	7.03276	6.94229
308	203236_s_at	LGALS9	6.52705	7.02566	7.09277	6.91423	7.85625	7.04941	6.44002	7.77159	7.21029	7.43922	8.12014	6.62017	8.08765	8.45689	7.47149	8.70523	8.19283	8.39442
309	203261_at	DCTN6	7.62689	7.54214	7.79553	7.60726	7.80041	7.61672	7.41301	7.85868	7.30889	7.48397	7.33085	7.38099	7.54141	7.82967	7.45955	7.87202	7.79574	8.02119
310	203279_at	EDEM1	6.72704	7.08344	6.9448	6.72817	7.27018	6.90996	6.59239	7.2929	6.70694	7.03474	6.43281	6.62857	6.76885	7.08194	6.93771	7.48988	7.07375	7.10097
311	203335_at	PHYH	9.47756	9.37391	9.53899	9.41096	9.03453	9.75267	9.82829	9.06652	9.34919	8.66474	7.98588	9.33609	8.47311	7.52022	8.98658	7.60626	8.06402	8.19876
312	203344_s_at	RBBP8	6.49826	6.84869	6.76609	6.80356	7.16592	6.90533	6.37037	6.8756	6.43412	6.71063	6.50003	6.81496	7.05117	7.16195	6.88323	6.93318	6.91201	7.40979
313	203358_s_at	EZH2	4.26325	4.6377	4.61167	4.30971	4.82469	4.27446	4.21598	4.90844	4.40885	5.26695	4.984	4.96857	5.21756	5.27546	5.31615	5.20995	5.62958	5.40545
314	203362_s_at	MAD2L1	4.11764	4.61617	5.09588	4.66963	5.39997	3.45671	3.70868	5.12234	4.31727	5.27811	5.06242	3.6029	6.03676	6.61005	5.42227	6.27736	5.31073	6.27113
315	203396_at	PSMA4	9.22302	9.35419	9.41583	9.30194	9.43324	9.12642	9.13168	9.52099	9.12206	9.90065	9.962	9.34207	9.97263	9.75191	9.75449	9.59656	10.0071	9.9318
316	203401_at	PRPS2	4.84658	5.88918	5.70149	5.42996	6.38388	4.94764	4.98064	5.98355	5.29491	5.67435	5.61979	5.15561	6.13631	6.4301	5.87453	6.61994	6.19241	6.83951
317	203405_at	PSMG1	5.05145	5.61142	5.90892	4.93152	6.78043	5.45303	5.00073	5.95815	5.22529	5.48409	5.02682	5.05416	5.68789	7.08583	6.02235	6.9878	6.46094	7.33351
318	203413_at	NELL2	7.1194	8.08259	8.17039	8.6225	7.13401	8.39079	8.29734	7.42474	8.06833	6.01584	5.89341	7.17252	6.18732	5.8609	7.19257	5.91197	6.05824	6.13347
319	203418_at	CCNA2	3.95111	4.66901	4.34512	4.86621	6.11737	3.93911	3.50742	5.71563	4.24558	5.85576	6.04318	3.60346	5.84505	6.43127	4.9274	6.74045	5.47227	6.26436
320	203489_at	SIVA1	6.89413	6.88046	7.00891	7.28714	7.16847	6.79276	6.82622	7.21439	6.93169	7.07062	6.97145	6.55239	7.21316	7.0271	6.45423	7.12286	6.97181	7.08431
321	203509_at	SORL1	7.90499	8.46502	8.11901	8.30962	7.89571	8.94682	8.49526	7.72704	8.47166	7.79673	7.19412	8.85585	7.28856	7.442	7.75403	7.17132	6.94627	7.21872
322	203517_at	MTX2	6.72847	6.65246	6.87143	6.65097	6.8506	6.46276	6.35761	6.87993	6.23531	7.03138	6.71909	6.71668	7.12113	6.97035	6.69188	7.06615	6.9098	7.13445
323	203537_at	PRPSAP2	6.38269	7.04072	6.74845	6.86513	7.23777	6.782	6.63884	7.18155	6.80886	6.73377	6.23622	6.86745	6.59412	6.8444	6.88397	6.84202	6.88682	6.96228
324	203547_at	CD4	4.98791	5.4685	4.97016	4.68256	5.72454	4.82057	5.30879	5.51361	4.75342	4.5545	4.87142	4.78447	5.05623	5.35869	4.63981	5.23724	5.0008	4.61102
325	203548_s_at	LPL	3.11196	2.9816	3.08571	2.8524	3.04952	3.1296	3.23709	3.86225	3.20943	9.12733	9.71368	2.67801	7.78483	8.76677	3.47949	8.90691	8.49948	8.83368
326	203549_s_at	LPL	3.6242	3.62039	3.51581	3.45273	3.46539	3.43631	3.80485	4.87469	3.64783	9.12936	9.68061	3.60734	7.85476	8.96283	4.66005	8.65709	8.50433	8.9487
327	203554_x_at	PTTG1	7.76865	7.88164	7.63205	7.78712	8.72353	7.71726	7.59518	8.78159	8.15564	8.87955	9.18544	7.29649	9.01467	9.86146	8.51602	9.75305	9.4849	9.38423
328	203560_at	GGH	3.98638	4.16633	3.62591	3.91873	5.57126	3.55328	3.48492	5.02437	3.91546	5.17519	4.671	2.86996	5.50388	5.94727	3.82248	5.63914	4.79778	6.0694
329	203564_at	FANCG	5.37439	5.47457	5.36718	5.67162	5.91411	5.15143	5.20372	5.95982	5.3774	5.6692	6.04767	5.18309	5.6304	6.29597	5.67381	6.22234	6.24321	6.11586
330	203615_x_at	SULT1A1	10.7075	10.5351	10.4719	10.7257	10.3659	10.6832	10.8863	10.6178	10.773	10.6874	10.2625	10.6559	10.5584	9.77964	11.0115	10.2483	10.5203	10.4105
331	203696_s_at	RFC2	4.38585	4.44448	4.58123	4.65528	4.71878	4.24218	4.41998	4.74817	4.34891	4.65001	4.88525	3.83461	4.67611	4.86426	4.11646	5.13797	4.61321	5.10685
332	203719_at	ERCC1	6.14608	5.73392	6.08543	5.68097	6.35362	5.93262	6.30965	6.3853	6.21202	5.8519	5.9578	5.48757	5.78626	6.95611	6.16443	6.11021	6.13499	6.22484
333	203720_s_at	ERCC1	6.73971	6.43958	6.73242	6.42726	6.50921	6.22356	6.41593	6.63453	6.33555	6.41644	6.60337	6.00194	6.30662	7.0907	6.38296	6.143	6.2098	6.33511
334	203725_at	GADD45A	9.04347	8.25968	8.91526	8.50194	7.80174	8.44681	8.97791	8.07838	8.00683	8.15293	7.53293	9.20023	8.42741	8.54677	7.22879	8.03363	7.64863	8.1038
335	203740_at	MPHOSPH6	6.81153	7.01297	6.49567	6.66997	7.09668	6.41463	6.76567	7.31731	6.46821	6.73596	7.08422	5.93679	7.03015	7.56252	6.71489	7.2028	6.91731	7.29134
336	203764_at	DLGAP5	4.09791	4.82557	4.84635	5.38563	5.62367	3.91326	4.06474	5.4828	4.87357	6.20595	6.37471	4.11706	6.76615	7.23717	5.60456	6.76278	6.71495	7.01253
337	203775_at	SLC25A13	6.84201	6.77096	7.18802	6.74358	5.70951	6.63625	6.99175	6.54106	6.73022	6.65013	6.01225	6.8257	6.03605	6.27588	6.73113	6.58547	6.59984	6.78667
338	203800_s_at	MRPS14	7.83681	7.65305	7.65171	7.58076	8.04498	7.76439	7.45788	8.22625	7.7896	7.89588	7.88286	7.29421	7.81935	8.26208	7.99424	8.3625	8.32411	8.49385
339	203801_at	MRPS14	4.24763	4.36703	4.05314	4.07162	3.82486	3.65351	3.71408	4.36078	3.88405	4.28099	3.66576	4.07465	3.98341	4.01305	4.10266	4.16272	4.07476	4.21395
340	203829_at	ELP4	4.63747	4.97762	4.72812	4.57849	5.03154	4.62015	4.66128	5.02707	4.48763	4.89814	4.65904	4.46672	4.66489	5.20279	4.65668	4.81691	4.86008	5.36703
341	203832_at	SNRPF	7.91631	8.13795	7.90859	8.00177	8.65384	7.73006	7.84128	8.71339	8.11922	8.06463	8.24596	7.30448	8.53033	8.95875	8.27527	9.01902	8.42403	8.96804
342	203833_s_at	TGOLN2	8.15585	7.83312	7.95182	7.74565	7.75623	8.5305	8.13746	7.87697	8.04317	8.2018	7.07958	8.14492	7.52479	7.54171	7.79204	7.38451	7.53089	7.67122
343	203834_s_at	TGOLN2	6.98733	7.23302	6.90156	6.74649	7.17212	6.77893	6.893	6.19037	7.15881	6.89229	6.51415	6.66162	6.47206	6.53386	7.25704	5.87374	6.29632	6.57403
344	203856_at	VRK1	4.55731	5.83851	5.46042	5.76577	6.47129	4.48113	5.16995	6.1647	5.19102	5.75472	6.27888	5.55271	6.48216	7.05582	5.93421	6.71787	6.20259	7.09342
345	203857_s_at	PDIA5	6.98973	6.611	6.36169	6.37689	7.33564	5.78514	6.11076	7.05777	6.10322	6.49955	6.88318	5.96468	6.66442	7.47246	6.20467	7.61592	6.9777	7.48793
346	203858_s_at	COX10	6.93045	6.99795	6.77558	6.80026	7.23354	6.71664	6.76005	7.09491	6.93738	6.82074	6.56481	6.7015	6.7785	6.88346	6.89197	7.22067	6.96395	7.17204
347	203908_at	SLC4A4	10.2346	10.312	11.062	10.75	9.65776	10.5004	10.2619	9.36664	10.1656	10.157	9.5374	10.4312	9.92537	9.06819	9.87403	9.37597	9.41324	9.45118
348	203917_at	CXADR	9.51643	9.77492	9.74013	9.73168	9.21317	9.78486	9.58332	9.4209	9.67127	9.49006	9.2064	9.99005	9.38317	9.22162	9.56534	8.60559	9.54338	9.49443
349	203936_s_at	MMP9	4.57203	4.41551	4.30627	4.4162	5.64284	4.45263	4.38164	5.12456	4.76152	4.46156	4.65733	4.18274	4.82622	4.79806	4.42835	4.53817	4.41091	4.37431
350	203964_at	NMI	7.27651	8.32967	8.1278	7.90609	8.5514	7.94316	7.30153	8.04762	7.75626	8.51845	8.24275	8.48916	8.56226	8.31752	8.33935	8.3644	8.29351	8.50644
351	204016_at	LARS2	5.16031	5.11155	5.18245	5.18799	5.27749	4.72391	5.14216	5.42849	4.85367	5.19446	5.66574	4.48499	5.32227	5.61546	5.44287	5.62087	5.53729	5.63793
352	204023_at	RFC4	5.43269	6.44089	6.23334	6.25522	6.83865	5.75618	5.81753	6.37616	5.6886	6.27765	6.30987	6.06945	6.40256	7.08067	6.47817	7.20996	6.49284	7.22556
353	204026_s_at	ZWINT	7.34134	7.38977	7.03789	7.4289	8.02417	6.79128	6.54461	8.02684	7.1535	8.11559	8.33319	6.31858	8.32752	8.67613	7.58148	8.74842	8.3224	8.85263
354	204028_s_at	RABGAP1	6.58748	7.09399	6.69214	6.84945	6.91996	7.01406	6.86242	6.73608	6.93502	6.80204	6.74343	7.0397	6.45879	6.86864	6.62922	6.78486	7.13993	6.78946
355	204033_at	TRIP13	4.88838	4.6014	4.5521	4.33088	5.37206	4.4452	4.05778	5.39986	4.49579	4.48632	4.74535	4.20056	5.019	5.95666	4.68534	5.65949	5.51138	5.96424
356	204092_s_at	AURKA	4.97172	5.18276	4.72494	4.62878	5.81521	4.53934	5.04213	5.79396	4.91959	5.95683	5.92681	4.35818	5.78758	6.55899	5.29658	6.90064	6.02855	6.35615
357	204119_s_at	ADK	6.72171	6.80843	6.70749	6.19249	7.32851	6.01844	6.08843	6.85602	6.01594	6.53432	6.55847	5.56407	6.51254	6.55941	6.68408	7.04358	6.62326	7.28475
358	204120_s_at	ADK	2.48749	2.53945	2.48363	2.30707	2.92686	2.34689	2.17557	2.68497	2.32097	2.67437	2.38438	2.07836	2.77617	2.50248	2.57431	2.38276	2.44184	2.72541
359	204130_at	HSD11B2	7.86138	7.95404	7.98872	8.12305	7.3432	7.78959	7.90254	7.426	7.95201	7.40767	6.2851	7.79054	7.31921	7.81543	6.79801	7.51948	6.56502	7.21468
360	204146_at	RAD51AP1	3.9944	4.79428	4.90577	4.68464	5.34097	3.86385	3.66211	5.32114	4.5442	5.02211	5.27832	4.18575	5.27091	5.75573	5.1952	5.64828	5.19777	6.19166
361	204170_s_at	CKS2	7.19486	7.78138	7.65508	7.67114	8.80576	7.43315	7.4452	8.74794	8.01392	8.97646	8.85843	7.34155	9.43091	9.6853	8.55105	9.6208	9.39595	9.44434
362	204172_at	CPOX	6.90669	7.31937	7.40679	7.20968	6.94235	7.25386	7.37077	6.78148	6.97005	7.00958	6.48132	7.66482	7.0531	6.94334	6.95398	6.87924	6.67997	7.24631
363	204218_at	ANAPC15	6.78494	6.56609	6.56187	6.64198	6.95177	6.40358	6.39878	6.89658	6.47173	6.85532	6.56957	6.10053	6.90776	7.06976	6.70194	7.34482	6.72402	6.79389
364	204219_s_at	PSMC1	9.17924	8.66803	9.03624	8.90211	9.01899	8.85176	8.81989	9.09632	8.84228	9.09996	9.22291	8.79643	9.14854	9.30767	9.1204	9.54857	9.47058	9.43101
365	204227_s_at	TK2	5.17563	5.17557	4.97361	5.06422	4.98894	5.46073	5.34688	5.02113	5.04889	5.15115	5.0158	5.12309	4.78253	4.79806	4.94296	4.28746	5.13857	4.91479
366	204240_s_at	SMC2	4.04624	5.15673	4.92055	4.81384	5.72899	4.24133	4.2902	5.228	4.7038	5.43369	5.12279	4.66508	5.77763	6.14599	4.8395	6.38433	5.29121	6.39777
367	204244_s_at	DBF4	3.94111	4.93786	4.29421	4.45515	5.32926	4.22398	4.05805	5.01418	4.50989	4.66956	4.76144	4.31377	5.21552	5.39985	4.61695	5.73955	4.86475	5.77516
368	204276_at	TK2	5.00523	4.8664	5.03772	4.94582	4.82424	5.6224	4.95998	4.82328	4.77995	4.51323	4.55303	4.8696	4.7802	4.54489	4.64405	4.7003	5.01381	4.78846
369	204277_s_at	TK2	4.46521	4.20668	4.80038	4.24044	4.30148	4.51946	4.67988	4.23889	4.50896	4.26534	4.60325	4.27189	3.82465	4.28178	4.32819	4.02148	4.25181	4.07155
370	204282_s_at	FARS2	6.98699	6.74566	6.58345	6.75018	6.95067	6.84643	6.80597	6.80614	6.9885	7.21038	7.0135	6.67154	7.07898	6.94543	7.03501	7.08346	7.39432	7.05689
371	204283_at	FARS2	5.08208	5.14621	5.2107	4.88127	5.79011	4.76317	5.04536	5.19852	5.01482	5.33962	4.89686	4.94614	5.07269	5.11216	4.89825	5.60948	5.22846	5.50273
372	204305_at	MIPEP	5.73095	5.37179	5.87001	5.77578	5.84814	5.4273	5.29279	5.71626	5.31045	6.08314	5.75233	5.14187	5.91319	5.89948	6.08926	6.38407	6.16445	6.15558
373	204312_x_at	CREB1	5.95726	6.15614	5.58592	5.24127	6.00129	5.76432	5.19947	5.53885	5.40448	6.09883	5.66204	6.02404	5.51398	5.33481	5.22038	5.99124	5.22038	5.30921
374	204313_s_at	CREB1	5.87835	6.59571	6.28346	6.01376	6.65408	6.18162	5.93819	6.16537	5.84295	6.66191	6.18491	6.45829	6.31641	6.60598	6.07052	6.6194	6.04689	6.43018
375	204314_s_at	CREB1	5.50006	6.174	5.87083	5.83193	6.14949	5.94667	5.61397	5.57665	5.74663	6.13502	5.45322	6.15051	5.99328	6.26572	5.78398	5.94079	5.68564	6.00341
376	204332_s_at	AGA	6.72373	6.78398	6.90176	6.71804	7.19645	6.64519	6.55856	7.02854	6.76772	6.788	6.23968	6.75271	6.73069	6.63018	6.55594	6.73565	6.76204	7.0934
377	204333_s_at	AGA	3.05167	3.57845	3.7486	3.30029	3.65952	3.39827	3.42163	3.88186	3.48617	3.45169	3.28132	3.37751	3.76279	3.73374	3.82339	3.90064	3.28114	4.08855
378	204345_at	COL16A1	6.19283	6.62797	6.31389	6.50997	5.99249	6.20865	6.81468	5.83106	6.42137	5.86852	6.38116	6.38645	6.26119	6.19896	6.02875	6.14829	6.36895	5.9051
379	204431_at	TLE2	4.21309	4.27937	4.60022	5.03681	4.54798	4.16971	4.37142	4.44204	4.57983	4.79971	4.58019	4.0778	5.12228	5.36973	4.5381	5.00856	4.5604	5.12976
380	204444_at	KIF11	3.70888	4.22184	4.75312	4.50871	5.31369	3.85873	3.65728	5.02118	4.2881	5.76049	5.32752	3.74241	5.76836	6.53823	4.68726	6.26286	5.40488	6.26584
381	204470_at	CXCL1	4.98615	5.35071	5.1737	5.39769	5.66617	5.16031	5.03802	6.03752	4.75135	4.87648	4.75338	5.22344	5.55222	6.03074	4.85219	5.71332	5.21511	5.22047
382	204493_at	BID	4.52222	5.24814	4.92055	4.77821	5.5439	4.55322	4.87839	5.34588	4.67374	4.09728	4.85194	4.59972	5.54475	5.99841	4.85524	5.80499	5.05549	5.38967
383	204519_s_at	PLLP	8.40908	8.63067	8.91632	8.59524	8.30803	8.55468	9.09776	7.78124	8.03507	7.45915	7.13603	8.79807	7.05316	7.43781	8.28146	8.86521	7.8748	7.95247
384	204526_s_at	TBC1D8	6.78432	6.80281	7.09439	6.85885	6.31788	6.98562	6.81713	6.46796	6.94042	6.42796	6.11935	6.72558	6.48931	6.94108	5.52546	6.59843	6.95925	6.71494
385	204528_s_at	NAP1L1	7.00345	7.50102	7.09372	6.83459	7.22287	6.13185	6.66066	7.12933	6.76477	7.16003	7.06529	7.49971	7.21945	7.38472	7.12101	6.69709	6.95689	7.17659
386	204559_s_at	LSM7	7.93381	7.98776	8.2548	8.41358	8.41887	7.57996	7.60506	8.23566	7.77823	8.34846	8.4287	7.69846	8.78645	8.76725	7.90711	8.66524	8.33799	8.76579
387	204567_s_at	ABCG1	5.87835	6.90454	7.61662	6.99834	4.96908	7.15121	7.20728	5.79889	6.86945	5.92281	5.78525	6.58974	5.65747	5.63142	5.01805	5.07532	6.61388	5.31448
388	204606_at	CCL21	5.86558	6.48961	6.00757	6.2671	6.56076	5.61064	5.68833	6.54131	5.81131	5.80588	6.59674	5.62377	5.71392	6.7752	5.95227	5.74491	5.85368	6.29906
389	204615_x_at	IDI1	7.85441	8.23315	7.99381	7.72493	8.34359	8.11236	7.84506	8.18188	7.9261	7.76845	7.74359	8.17034	8.00446	7.75402	8.36338	7.87561	7.82671	8.11751
390	204616_at	UCHL3	7.84332	7.61628	7.75045	7.71867	8.16064	7.42265	7.42016	8.16333	7.48506	7.84768	7.81062	7.07054	7.92492	8.4643	7.98126	8.73323	8.38153	8.5585
391	204641_at	NEK2	4.7083	5.17855	4.97464	4.94017	5.84116	4.76991	4.66903	5.57496	4.95089	5.9675	5.98561	4.4783	6.18101	6.72312	5.74	6.36502	5.60948	6.33257
392	204688_at	SGCE	3.88624	5.09477	4.87381	3.4909	5.08578	3.85657	4.01292	4.69156	3.66876	3.57386	3.86657	3.99233	3.89606	4.14345	3.5983	4.15138	3.97685	3.66902
393	204693_at	CDC42EP1	5.79037	5.3705	5.6791	5.67068	6.29399	5.81834	5.78072	6.29507	5.66532	5.99908	6.17015	5.43262	6.39917	6.54766	5.7598	6.96494	6.21558	6.88304
394	204709_s_at	KIF23	2.5381	3.31473	3.37698	3.28025	3.97333	2.76286	2.72027	3.45591	3.15886	3.55559	3.50761	2.90734	4.29981	4.25657	3.33117	3.65551	3.59781	4.29832
395	204744_s_at	IARS	7.96598	8.47735	8.03086	8.07879	8.73722	7.65432	8.03816	8.87629	7.86111	8.45754	8.52366	7.51424	8.62082	9.33053	8.3887	9.5772	9.07221	9.14036
396	204767_s_at	FEN1	5.38109	5.68152	6.0656	5.9093	6.6444	5.31287	5.84956	6.43537	5.76472	6.15409	6.71029	5.20436	6.25494	7.20797	6.17358	7.4206	6.99501	7.43833
397	204768_s_at	FEN1	5.40233	6.0217	5.72859	5.6321	6.5835	5.15442	5.12365	6.2273	5.13478	6.04516	6.46378	4.96467	6.02966	6.55716	6.01248	7.41	6.35849	7.00496
398	204822_at	TTK	3.6157	4.67615	4.13817	4.20728	5.79011	4.03604	3.71259	5.46481	4.76715	5.25167	5.44703	4.43627	5.92947	6.69608	5.93953	6.2825	6.37465	6.37246
399	204825_at	MELK	5.55726	6.13359	5.72971	5.77291	6.53516	5.3643	5.17581	6.38056	5.39155	6.54529	6.43246	5.39596	6.84865	7.18508	6.17179	7.15523	6.85869	7.1147
400	204835_at	POLA1	4.29807	5.04523	4.9447	5.42644	5.14815	4.3071	4.46963	5.34817	4.69771	5.14094	4.65904	4.5042	4.78185	5.04571	5.16319	5.47142	5.40103	6.10382
401	204839_at	POP5	7.15811	7.03694	7.0908	7.21751	7.42815	6.97519	6.57874	7.3459	6.88621	7.25708	7.10678	6.63393	7.34554	7.65651	6.98291	7.80588	7.64765	7.82675
402	204857_at	MAD1L1	3.41352	3.52944	3.78468	4.07817	3.94366	3.72997	3.57756	3.83018	3.52332	4.05421	3.88507	3.62618	3.97149	3.81246	3.36649	4.09221	3.42025	4.04755
403	204905_s_at	EEF1E1	5.6332	5.65116	5.83601	5.89937	6.77882	5.56769	5.54475	6.71122	5.44295	5.81609	5.68471	5.56961	6.25494	7.00831	6.12677	7.07496	6.6515	7.31948
404	204931_at	TCF21	5.40352	6.09585	5.69758	4.25791	6.05675	5.12179	5.24905	6.04137	4.16016	4.43118	4.46865	5.09217	4.0497	5.27546	3.89802	5.21165	5.17753	4.66251
405	204937_s_at	ZNF274	6.78209	6.94334	7.02256	6.65953	6.73362	6.89101	7.12265	6.40246	6.38939	6.90485	5.73409	7.01744	6.52935	6.70534	6.12107	5.97067	6.35623	6.44263
406	204975_at	EMP2	6.5284	6.69984	6.07162	6.22987	7.45122	6.33653	6.40946	6.43092	6.26125	7.14786	7.01183	5.46731	7.14765	7.82375	6.43546	7.51995	6.87969	7.60841
407	205019_s_at	VIPR1	8.00116	8.45747	8.23078	8.54552	7.65389	8.35816	8.09196	7.68676	8.03182	7.78035	6.94707	8.82273	7.51277	6.70823	7.54779	6.86712	6.72545	7.14207
408	205023_at	RAD51	2.81907	2.67957	2.60868	3.13498	2.8828	2.73505	2.8988	2.79338	2.74612	2.98622	3.03617	2.94892	2.74003	2.84836	3.15183	2.89155	2.81989	2.95644
409	205024_s_at	RAD51	3.88504	3.72353	3.84315	4.03856	4.16976	3.76656	3.70832	4.7302	3.73256	4.16524	4.43601	3.26068	3.7055	4.6671	4.10892	4.58162	4.22544	4.69029
410	205046_at	CENPE	3.4535	3.97317	3.70178	3.76817	4.61619	3.44235	3.83747	4.48639	4.47493	5.08418	4.76762	3.20237	5.23684	6.04282	4.68595	5.67985	5.24479	5.24412
411	205060_at	PARG	5.55618	5.80442	5.69789	5.60239	5.88295	5.58174	5.59967	5.77986	5.36676	5.91781	5.25005	5.54434	5.36845	5.45612	6.01513	5.65815	5.65955	5.86246
412	205077_s_at	PIGF	6.73425	6.79449	6.82103	6.53703	7.1285	6.83332	6.63584	7.04778	6.5721	6.84813	6.30344	6.65785	6.60211	7.24014	6.8298	7.35249	6.96621	7.284
413	205078_at	PIGF	6.23245	6.64014	6.40375	6.19371	6.85806	6.14975	6.08026	6.56495	6.05326	6.45435	5.87752	6.14095	6.36646	6.52747	6.21422	6.95455	6.24661	6.8274
414	205133_s_at	HSPE1	7.80186	7.93751	7.94289	7.85654	8.19885	7.36821	7.90064	8.25651	7.44112	8.0973	8.20846	7.5923	8.18495	8.66892	7.91445	8.65854	8.31892	8.6182
415	205141_at	ANG	7.11536	7.45723	7.41546	7.70555	7.61796	7.68561	7.32408	7.128	7.28207	6.64087	5.83405	7.20083	6.53686	6.95909	6.59463	7.01067	6.63644	7.19122
416	205150_s_at	TRIL	3.36081	3.40616	3.08871	3.30975	4.05672	3.16062	3.23148	3.51145	3.31375	3.25945	3.17874	3.35237	2.90363	3.66964	3.11357	3.26769	3.42153	4.03681
417	205151_s_at	TRIL	3.60877	3.60701	3.5968	3.48776	3.88896	3.48776	3.47411	3.86066	3.64956	3.61135	3.81289	3.59795	3.48993	3.65107	3.66865	3.66085	3.30538	3.73649
418	205158_at	ANG	6.52936	6.99114	6.84119	6.85383	6.90484	6.83457	6.64438	6.09291	6.71359	5.57699	5.03993	6.14352	5.66321	5.21175	5.38866	5.6092	5.01971	5.70063
419	205176_s_at	ITGB3BP	5.16993	5.77196	6.22039	6.23222	6.53699	5.29963	5.40338	6.34833	5.7586	5.97523	6.01801	5.79442	6.83085	7.07732	6.51682	6.82501	6.16221	6.82338
420	205221_at	HGD	6.63247	6.51767	6.49999	6.42838	5.7014	6.30708	6.80281	5.94067	6.65896	5.83419	5.58606	6.69561	5.78738	4.65088	5.808	5.77009	5.51055	5.32693
421	205240_at	GPSM2	4.50352	4.89847	4.84294	5.01052	5.26295	4.49357	4.21729	5.26613	4.48672	5.56458	5.65119	4.49722	5.56438	5.58286	4.83812	6.13863	5.51055	5.34449
422	205267_at	POU2AF1	5.61818	5.81748	6.07885	4.85136	7.08661	5.34442	4.56376	8.05879	6.42146	5.77394	5.4845	5.72261	6.86415	7.70928	5.93343	7.85925	6.91916	6.45782
423	205324_s_at	FTSJ1	5.54661	5.67119	5.72386	5.46604	5.94473	5.40174	5.06804	5.93645	4.82786	4.82783	5.21676	5.28792	5.79836	6.3968	5.32053	6.62047	6.10481	6.21444
424	205345_at	BARD1	5.06927	6.00091	5.30873	5.94331	6.19379	5.77122	5.90088	6.57378	5.84906	5.56049	5.97129	5.61041	6.13243	7.1374	6.36658	6.68133	6.87953	6.95792
425	205364_at	ACOX2	7.55419	7.82779	7.93296	7.88822	7.59729	7.98551	7.79196	7.23982	7.90594	8.01776	6.78877	8.72615	6.70688	6.70359	7.52383	6.84656	7.05405	7.14177
426	205382_s_at	CFD	5.75475	6.72111	6.78326	5.58906	7.44262	5.63223	6.13954	7.81405	5.8246	5.30779	5.33523	5.64662	5.75743	6.55037	5.46021	6.15399	5.72076	6.482
427	205406_s_at	SPA17	4.00964	3.84075	3.82066	3.58314	4.28925	3.87754	3.76463	4.7556	3.86843	4.76623	4.60449	3.62933	5.04057	5.30879	4.13768	5.08396	4.9322	5.44511
428	205420_at	PEX7	4.22612	4.02433	3.93903	4.30128	4.12108	3.99338	4.01332	4.32579	4.15453	4.18956	3.77439	3.2632	3.91974	4.3211	3.8938	4.07601	4.06374	4.92563
429	205437_at	ZNF211	4.8256	5.55286	4.98088	5.16076	4.95836	5.16372	5.12911	4.90198	4.94167	4.70758	4.61139	5.63058	4.43309	4.93777	5.28145	4.16076	5.15519	4.67117
430	205569_at	LAMP3	3.63607	4.73164	4.09142	3.91569	5.77741	4.71058	4.28095	5.35465	4.59504	4.42156	4.79384	3.79936	5.20467	5.09195	5.05642	6.0685	5.35603	6.58819
431	205687_at	UBFD1	3.76015	4.15479	3.95132	3.49253	4.09048	3.74523	3.89733	3.70307	4.1072	3.95507	4.51713	3.85676	4.27936	4.34426	4.05331	4.04916	4.00075	4.79975
432	205727_at	TEP1	3.99757	3.88267	3.99737	4.01853	3.58874	3.8812	4.7024	3.79005	4.31938	4.06139	3.85107	3.91486	3.98013	3.42806	4.05481	3.67734	3.62662	4.81002
433	205775_at	FAM50B	5.02073	4.75839	5.00356	4.80731	6.02897	5.33106	4.54237	5.17969	5.2674	5.13002	4.70076	4.73071	5.24542	5.16697	5.40352	4.86587	5.41302	5.32442
434	205811_at	POLG2	5.11574	5.14002	5.21712	5.2111	5.17802	5.17637	4.96921	5.2349	5.19453	5.20583	5.17123	5.06185	5.15906	5.2721	5.59499	5.43831	5.36186	5.32113
435	205843_x_at	CRAT	7.49207	7.40928	7.37751	7.48459	7.26973	7.64996	7.6637	7.35111	7.53793	7.60715	7.47228	7.38221	7.41893	6.98042	7.5347	7.05176	7.22996	7.23698
436	205860_x_at	FOLH1B	10.8254	11.035	11.3506	11.0846	10.4349	11.1514	11.3577	10.6722	11.3304	10.727	10.6377	10.8758	10.7142	9.81892	10.4872	10.2616	10.6248	10.6418
437	205880_at	PRKD1	2.81602	3.65073	4.25647	3.57686	3.13643	4.0352	3.81346	2.66291	3.28143	2.55753	2.40215	3.03562	2.62795	2.61136	2.62143	2.50422	2.80537	2.5751
438	205886_at	REG1B	4.02923	6.08696	5.592	5.459	11.8506	5.36522	5.96629	10.2662	5.49901	4.53934	5.66796	4.55478	4.62638	5.87417	4.86409	7.52752	5.65586	5.29665
439	205895_s_at	NOLC1	5.45079	5.46454	5.44159	5.50794	5.66646	5.13449	5.0725	5.67102	4.70074	5.48988	5.5084	4.87979	5.24963	5.93745	5.06062	6.46729	5.7131	6.06076
440	205963_s_at	DNAJA3	7.20081	7.15111	7.30878	7.24311	7.6922	7.15031	7.16764	7.39259	7.23424	7.30361	7.34682	6.83498	6.95836	7.49878	7.43755	8.09569	7.56309	7.84894
441	206011_at	CASP1	7.09003	8.34969	7.881	7.97272	8.33048	7.60719	7.25953	8.14279	7.50374	9.31039	9.03024	8.32221	9.28445	8.31712	8.79354	8.96239	8.66635	8.49325
442	206101_at	ECM2	5.10629	5.5968	5.00432	5.26489	4.9584	5.36266	6.04526	4.4343	5.01238	5.19482	4.46367	5.00264	5.0727	4.4905	4.86045	4.74663	4.78971	4.52579
443	206102_at	GINS1	4.25183	4.59745	4.81907	4.94382	6.26275	4.34813	4.63083	6.04929	4.68873	5.27083	5.49288	4.07108	5.82021	6.71785	5.29478	6.51378	6.06454	6.9202
444	206127_at	ELK3	3.30019	2.92288	2.78089	3.34704	3.4044	2.93535	3.03098	3.01175	3.05098	3.0787	3.28253	2.97496	2.92929	2.84394	3.1335	2.8716	3.17267	3.23786
445	206377_at	FOXF2	4.95716	5.48804	5.45839	4.45579	5.58322	4.89475	5.07266	5.50347	4.63064	3.81016	4.49232	4.64927	4.2766	5.16863	4.09479	4.5469	5.2747	4.58574
446	206391_at	RARRES1	3.74546	3.12598	3.46319	3.71895	4.54396	4.09172	3.72548	3.74787	4.20124	3.71895	3.98599	3.37327	4.3404	4.56753	3.70036	3.99895	4.39586	3.88645
447	206392_s_at	RARRES1	3.47565	3.08903	3.359	3.90016	4.97926	3.50162	3.15747	4.83429	4.01405	3.28727	3.39899	2.76523	3.66421	4.7458	3.43263	4.34781	3.73685	3.98139
448	206482_at	PTK6	7.44066	6.74616	6.59965	7.12757	6.50136	6.29135	6.63401	6.46332	6.56754	6.83198	6.1108	6.67515	6.27934	5.92658	6.04581	5.32388	5.7402	6.18046
449	206500_s_at	MIS18BP1	3.0584	3.1465	3.21906	3.06347	3.15046	3.15781	3.1336	3.52689	3.07393	3.46475	3.61677	3.55488	3.49092	3.89802	3.84527	3.2298	3.50578	3.82665
450	206514_s_at	CYP4F3	7.23385	7.37305	7.8723	7.59995	7.41059	7.53017	8.25764	7.00692	6.74782	6.00279	4.0257	8.39188	5.63387	4.88362	6.61731	4.78575	4.62966	5.2212
451	206515_at	CYP4F3	6.21068	5.65116	5.44276	5.82509	4.95547	5.82946	6.23984	5.55404	6.20857	5.74276	4.73761	5.65041	5.22303	5.38325	4.53934	5.14594	3.64106	5.13715
452	206584_at	LY96	3.7104	5.71663	4.75329	4.16301	5.80109	4.11221	3.97837	5.3158	4.1373	4.25352	3.52398	5.29886	5.00275	5.49723	4.26228	4.40906	4.55011	5.05917
453	206592_s_at	AP3D1	8.455	8.37691	8.43825	8.30794	8.29262	8.33375	8.28967	8.50392	8.16773	8.37865	8.60902	8.28094	8.49475	8.51404	8.33513	8.75795	8.52491	8.36441
454	206632_s_at	APOBEC3A	4.61022	6.01505	4.38577	4.77775	5.88601	5.38729	4.61692	5.14664	4.62196	4.61699	4.52409	3.67107	4.67233	4.799	5.42816	4.0141	4.34158	5.4587
455	206641_at	TNFRSF17	4.08136	5.69042	5.56366	3.64198	6.0649	4.32579	3.94277	6.69154	4.12658	5.08519	3.45726	4.99417	5.06646	6.33346	4.74525	5.6851	5.12932	5.20318
456	206765_at	KCNJ2	3.08217	3.20965	3.26754	3.22204	3.62017	3.31175	3.42284	3.60133	3.33427	3.31937	3.44309	3.41798	3.65928	4.0336	3.38186	3.60847	4.31203	3.86913
457	206877_at	MXD1	6.80361	7.11791	6.40704	6.12484	5.00664	5.69374	5.84646	5.19196	5.60377	7.08598	6.64468	7.66293	6.80483	5.9018	5.65432	5.43154	5.26037	5.469
458	206914_at	CRTAM	2.46076	3.04862	3.04871	2.585	2.65888	2.79669	2.71926	2.5381	2.64455	2.90094	2.78789	2.88159	3.62522	3.32095	3.56528	2.79082	3.58002	3.02899
459	207088_s_at	SLC25A11	7.46783	7.1715	7.13762	7.33858	7.27498	6.94046	6.94263	7.45014	7.226	7.55074	7.14159	6.44158	7.55805	6.95835	6.78845	7.71963	7.23708	7.54995
460	207153_s_at	GLMN	4.15612	4.2844	4.27929	4.08074	4.39796	3.96274	4.1965	4.37758	4.44601	4.33298	4.23441	4.09749	4.26144	4.49631	4.67085	4.37991	4.71423	4.51063
461	207165_at	HMMR	4.42	4.41302	4.58532	4.76288	5.68796	3.71264	3.78135	4.94575	4.88868	5.76054	5.49202	4.08119	6.45548	6.8652	5.43117	6.48721	6.15093	6.36273
462	207202_s_at	NR1I2	8.0993	8.41324	8.23493	8.25505	7.96944	8.57995	8.25397	7.79673	8.28889	8.25271	7.66973	8.75376	7.87331	7.68003	8.09706	7.83206	7.56737	7.73593
463	207203_s_at	NR1I2	6.83687	6.40002	6.50698	6.54059	6.35173	6.88627	6.39812	6.20866	6.57191	6.44042	6.52594	7.07979	6.49934	5.94683	6.19326	6.23566	6.04338	6.21445
464	207238_s_at	PTPRC	4.78486	7.32137	6.0167	5.57397	6.89306	5.88507	5.41426	6.40246	5.81149	7.00345	5.70551	7.58498	6.86732	6.65841	7.22898	5.63049	6.50413	6.08629
465	207390_s_at	SMTN	4.57679	4.53894	4.88008	4.80792	5.18024	4.83384	4.73711	4.97612	4.75838	4.42621	5.34675	4.28138	4.5799	5.01848	4.61628	5.06911	4.98406	5.01119
466	207396_s_at	ALG3	7.13184	6.90235	7.05725	6.97786	7.24548	6.87328	7.03008	7.46916	6.9668	7.12686	7.17576	6.55422	7.177	7.48997	6.97975	8.00338	7.37683	7.65902
467	207431_s_at	DEGS1	8.10959	8.15584	9.09283	9.0852	8.3184	8.86242	8.71032	8.52546	8.91273	8.19141	7.7134	8.14909	8.36834	7.43289	8.29135	7.08116	7.74102	8.02124
468	207500_at	CASP5	4.54435	4.77097	4.61474	4.37453	5.85309	4.98975	4.61102	5.77115	4.76913	6.59022	5.776	4.63525	5.79011	5.6772	5.49889	5.93422	5.67189	5.79055
469	207618_s_at	BCS1L	6.25618	6.17034	5.94237	5.94019	6.01319	5.86303	5.78167	6.27956	5.76756	5.91574	5.8502	5.80125	6.0919	6.31705	5.80592	6.67561	6.22838	6.27625
470	207668_x_at	PDIA6	8.86636	8.49486	8.65125	8.44396	8.9314	8.30822	8.03973	9.05728	8.36292	9.16808	9.12427	8.35859	9.21781	9.30689	8.73469	9.54832	9.31799	9.3337
471	207738_s_at	NCKAP1	8.9972	9.33846	9.2261	9.03382	8.77728	8.98	9.09034	8.76007	8.89905	8.97265	8.82711	8.98174	8.82936	8.76353	8.94891	8.31812	8.4377	8.82367
472	207761_s_at	METTL7A	9.35229	9.95949	9.94182	9.87297	9.55795	9.10521	9.91235	9.39624	9.68765	9.54718	9.12027	9.39616	9.40266	8.99427	9.45711	9.10381	8.79915	8.99452
473	207777_s_at	SP140	3.13535	3.56563	3.33449	3.16363	3.96136	3.59635	3.56373	3.53088	3.43226	3.35137	3.45407	3.46683	3.46692	4.1071	3.94347	3.58307	3.55325	3.53519
474	207812_s_at	GORASP2	7.80659	7.95518	8.05499	7.72395	8.29851	7.77247	7.68091	8.23991	7.64353	7.78203	7.67688	7.75773	8.23037	8.53397	7.93499	8.52399	8.22834	8.3964
475	207813_s_at	FDXR	3.97507	4.18761	4.04934	3.6865	3.95081	4.09494	4.28604	3.95912	4.06166	4.26884	4.40192	3.75936	3.96581	4.69443	3.9369	4.21178	4.30244	4.06039
476	207847_s_at	MUC1	6.19544	4.25302	4.40466	4.33463	5.19379	4.13351	4.08519	7.31079	4.39965	7.28333	7.66913	3.99854	6.45644	7.12784	4.82763	5.59702	6.35294	7.26961
477	207891_s_at	HAUS7	3.50365	3.73159	3.74552	3.56399	4.07685	3.70307	3.71958	3.58709	3.35459	3.7762	3.5206	3.23748	3.82146	3.78882	3.58347	4.11082	3.75181	4.21031
478	207992_s_at	AMPD3	6.25693	6.18782	5.8631	6.25718	6.19401	7.35697	6.98849	6.32641	6.61934	5.41492	5.48005	5.83872	5.83043	5.95245	6.09495	6.12892	5.78842	5.80983
479	208066_s_at	GTF2B	7.79689	7.97524	7.91268	7.81407	8.2587	7.81402	7.93448	8.07109	7.60685	8.04581	7.60791	7.75533	7.68947	8.17737	8.18113	8.17634	7.93456	8.47137
480	208071_s_at	LAIR1	5.98351	5.95279	6.03775	6.45286	5.93829	6.08135	5.91336	5.84177	5.94186	6.16033	6.27219	6.22564	5.95124	5.81971	5.88919	6.07988	5.92885	5.68997
481	208079_s_at	AURKA	6.01317	6.5687	5.88688	5.9707	7.17047	5.9278	6.13501	7.18845	6.28157	7.1126	7.19068	5.51755	7.5518	7.9131	6.72985	8.31377	7.93045	7.72049
482	208103_s_at	ANP32E	4.06394	4.4934	4.38212	4.25281	4.91138	4.07528	3.95238	4.57371	4.01868	4.72577	4.56717	3.61537	4.95254	5.12737	4.18676	5.30482	4.57285	5.11658
483	208126_s_at	CYP2C18	10.3786	10.555	10.5967	10.6188	10.1742	10.8919	10.717	10.5118	10.7748	10.4172	10.0165	10.2327	10.3802	10.0049	10.6766	10.1818	10.2331	9.95919
484	208127_s_at	SOCS5	4.40542	4.5718	4.58123	4.4415	4.40542	4.21418	4.32415	4.52734	4.06509	4.19572	4.03855	4.38475	4.14573	4.36318	4.37851	4.41357	4.05447	4.67795
485	208250_s_at	DMBT1	12.3645	11.8226	12.0894	11.9831	12.3921	11.6324	11.6036	12.8194	12.0389	12.6361	12.1741	10.7816	12.3629	12.5051	11.8681	12.3792	12.0599	12.5143
486	208296_x_at	TNFAIP8	4.83764	6.1014	5.5404	5.14972	6.68811	5.47596	5.29233	6.27888	5.37206	4.99229	4.69948	5.7193	5.73201	6.22834	5.93209	5.24125	5.82715	5.88834
487	208620_at	PCBP1	9.41529	9.45085	9.26918	9.01974	9.54967	9.16027	9.05689	9.53606	9.11194	9.59577	8.98629	9.19165	9.16535	9.38894	9.08311	9.49539	9.29245	9.28502
488	208627_s_at	YBX1	9.92099	9.94548	10.0458	10.0886	10.2071	9.27163	9.0239	9.64065	9.32537	10.1364	10.3426	9.45182	10.2866	9.78901	9.14608	10.3191	9.52722	10.0082
489	208628_s_at	YBX1	10.5332	10.5518	10.7695	10.6398	10.8862	10.224	10.1068	10.5346	10.3572	10.6288	10.9977	10.2023	10.9014	10.9147	10.3593	11.1713	10.6666	10.8018
490	208638_at	PDIA6	9.58545	9.20227	9.41307	9.23365	9.34391	8.8839	8.80722	9.57216	8.82218	9.86314	9.45742	9.21499	9.92932	9.7369	9.49302	9.93326	9.86879	9.84631
491	208639_x_at	PDIA6	8.98182	8.65415	8.57619	8.61839	9.13734	8.35184	8.11218	9.11238	8.51496	9.1871	9.23848	8.43589	9.26391	9.22782	8.86399	9.63052	9.28175	9.36768
492	208642_s_at	XRCC5	8.90573	8.95446	8.91339	8.82982	9.1277	8.52772	8.44655	9.08269	8.63327	9.02866	8.96808	8.61212	8.9437	9.04602	8.97468	9.26047	9.19963	9.18175
493	208643_s_at	XRCC5	7.79538	8.1116	8.2333	7.97269	8.39536	7.62598	7.38915	8.28491	7.70148	7.87367	7.77452	7.54608	8.18618	8.31323	7.84648	8.43879	8.04252	8.68497
494	208644_at	PARP1	6.91996	7.18393	7.10536	6.99326	7.50012	6.95262	6.7321	7.41835	7.08794	6.96297	7.08677	6.68711	7.09336	7.42097	7.03882	7.7382	7.13993	7.17917
495	208647_at	FDFT1	8.98974	8.89538	8.89156	8.59635	9.2503	8.85289	8.8477	9.25278	8.96013	9.00731	8.75515	8.93975	8.95174	9.09055	9.06685	9.0974	9.23491	9.22733
496	208668_x_at	HMGN2	10.4677	10.6507	10.7866	10.7806	10.9576	10.4122	10.4175	10.9681	10.6951	11.0174	11.3504	10.3771	11.2979	11.2996	10.8631	11.4267	11.1162	11.2754
497	208674_x_at	DDOST	7.87762	7.37907	8.29377	8.07284	8.43982	8.25743	7.92604	8.40185	8.15518	7.66448	8.46263	7.53229	8.3538	8.4902	8.0677	8.81193	8.68807	8.50266
498	208675_s_at	DDOST	8.88088	8.64856	9.02429	8.92554	9.45849	8.66856	8.3952	9.24224	8.73687	8.79784	8.95522	8.13147	9.30646	9.12393	8.51085	9.74181	9.05945	9.31229
499	208694_at	PRKDC	6.01322	6.54113	6.14195	6.17007	6.46694	5.33929	5.55456	6.03573	5.32969	6.48281	6.1857	5.85771	6.36493	6.74245	6.29696	6.99848	6.50812	6.78675
500	208699_x_at	TKT	8.15247	7.9141	8.06877	8.13462	8.39341	7.56699	7.11492	8.07302	7.62164	8.27726	8.41527	7.43758	8.47403	8.19249	7.36962	8.75391	7.59218	8.32164
501	208700_s_at	TKT	8.32794	8.18313	8.32214	8.38748	8.29461	7.72048	7.57039	8.07358	7.85226	8.49839	8.80097	7.79503	8.51219	8.46422	7.76898	8.77216	8.10758	8.53218
502	208710_s_at	AP3D1	6.66458	6.60769	6.62639	6.19409	6.0506	6.73018	6.74283	6.58029	6.20673	6.76731	6.7914	6.5898	6.60375	6.912	6.50914	7.12296	6.65166	6.70739
503	208752_x_at	NAP1L1	7.09317	8.32442	7.92616	7.95227	8.51274	7.22275	7.53944	7.99059	7.7788	7.91555	7.82466	8.28418	8.35682	8.60756	8.11121	8.08779	8.17727	8.57568
504	208753_s_at	NAP1L1	4.6185	5.70981	5.28922	5.20081	5.43507	4.36957	4.90865	5.39965	4.71932	5.22134	5.40163	5.55907	5.93935	5.20218	5.15165	4.97845	4.87894	5.59998
505	208754_s_at	NAP1L1	4.85756	5.44912	5.28589	5.17339	5.40539	3.79022	4.88493	5.60102	4.69591	4.92694	4.90169	5.18968	5.57731	5.93858	5.32453	5.31513	4.83031	6.26436
506	208758_at	ATIC	7.19624	7.40155	7.38683	7.44968	7.69594	6.98944	6.99916	7.75203	6.86998	7.47106	7.45324	6.90867	7.42296	7.95647	7.32773	8.15664	7.89063	7.72523
507	208765_s_at	HNRNPR	8.3043	8.75633	8.39708	8.34589	9.16444	8.81772	8.51462	9.14665	8.6992	8.80246	8.70288	8.55224	8.48002	9.2395	8.76834	9.6491	9.06652	9.14049
508	208766_s_at	HNRNPR	8.19457	8.4579	8.71713	8.29736	8.48347	8.05424	7.90491	8.42981	7.96393	8.54287	8.02805	8.3323	8.69709	8.87962	8.20721	8.55259	8.42342	8.76458
509	208787_at	MRPL3	9.22998	9.33795	9.42006	9.33295	9.73315	8.8618	9.21007	9.90671	8.87064	9.28509	9.18599	8.50443	9.53372	10.0384	9.41122	10.2305	9.63414	10.1281
510	208795_s_at	MCM7	7.67525	7.87188	7.7733	8.07265	8.25812	7.54423	7.41937	8.31209	7.53529	8.00252	8.13569	7.83499	8.08291	8.38655	7.83456	8.78039	8.49843	8.62701
511	208799_at	PSMB5	8.03558	7.97223	8.05367	7.98592	8.37984	7.85783	7.80517	8.30395	7.94202	8.14616	8.2294	7.75556	8.39348	8.44781	8.12959	8.84144	8.44167	8.61628
512	208808_s_at	HMGB2	7.53588	7.96583	8.37096	8.31696	8.51466	7.07491	6.8	8.47134	7.73662	8.85737	8.84132	7.44167	8.99445	9.1185	8.16769	8.69169	8.37927	8.95907
513	208821_at	SNRPB	7.32026	7.29632	7.76292	7.57757	7.8655	7.14734	6.99707	7.74396	7.38535	7.46281	7.60191	7.01443	7.66792	8.12819	7.22932	8.55174	7.55516	7.93649
514	208828_at	POLE3	5.07413	5.00652	6.04968	5.53735	6.28726	5.19482	5.44743	5.99878	5.07559	5.2928	5.89538	4.66737	5.97901	6.1566	5.337	6.62536	5.76536	6.55335
515	208842_s_at	GORASP2	7.67579	7.67122	7.6385	7.51224	7.89868	7.56339	7.39981	7.87845	7.32204	7.95081	7.66762	7.33582	7.72863	8.03961	7.62091	8.37936	7.77694	8.00139
516	208843_s_at	GORASP2	7.85204	7.90361	8.00221	7.82996	8.18773	8.13651	8.11884	8.37021	7.99368	7.70704	7.68615	7.84852	8.24739	8.88657	8.52236	8.82365	8.46841	8.76558
517	208868_s_at	GABARAPL1	7.18825	6.88937	7.19789	7.2123	6.72827	7.22186	7.29747	6.54864	7.22008	6.67413	7.32002	6.94953	6.86371	6.79631	7.04009	6.92783	7.06696	6.73464
518	208869_s_at	GABARAPL1	7.25276	7.59512	8.26426	6.91466	6.49295	7.6641	8.06098	6.45328	7.19928	6.46074	6.02664	7.07993	6.67042	6.58636	6.72242	6.29631	6.40066	6.37436
519	208881_x_at	IDI1	8.36454	8.76735	8.5954	8.27982	8.95226	8.90797	8.48013	8.7726	8.60715	8.32995	8.37948	8.63558	8.5104	8.51535	9.06012	8.67295	8.46523	8.78744
520	208910_s_at	C1QBP	7.73331	7.79006	7.72881	7.80582	8.35287	6.9038	6.78756	8.36991	7.05114	8.31589	7.7382	6.67281	8.20885	8.43037	7.17268	8.88243	7.95344	8.64933
521	208911_s_at	PDHB	6.96893	7.0456	6.92197	6.73879	6.90344	6.60008	6.62106	6.64503	6.48208	6.66139	6.62106	6.69497	6.59153	6.35659	6.69749	6.67193	6.51056	6.74694
522	208939_at	SEPHS1	5.0331	5.9802	5.90329	5.71905	6.01955	5.14519	5.21006	5.95724	5.41554	5.5161	5.23573	5.33035	5.64354	6.18504	5.41234	5.96634	5.67109	6.04269
523	208940_at	SEPHS1	4.60208	5.21996	5.06971	5.1354	5.03827	5.13008	5.07025	5.0683	4.93753	4.73083	4.85197	5.07142	5.02704	5.52962	5.4593	4.97927	5.40167	5.38979
524	208941_s_at	SEPHS1	6.69718	7.01151	6.67059	6.60541	6.61665	6.57534	6.33614	6.73267	6.62392	6.67833	6.46702	6.33022	6.71594	6.79652	6.46717	7.09076	6.84793	6.84359
525	208969_at	NDUFA9	9.35601	9.12569	9.09779	9.00651	9.42229	8.95495	9.03309	9.5172	9.08832	9.61375	9.3754	8.69845	9.36711	9.53684	9.49924	9.63501	9.55282	9.52013
526	208997_s_at	UCP2	6.52089	7.17265	6.47275	6.46489	7.43952	6.26876	6.03218	7.27837	7.15775	6.41473	6.25583	5.75195	6.58537	6.25855	5.93195	6.56263	6.33683	6.64599
527	208998_at	UCP2	8.21869	8.68175	8.06716	8.36697	8.77475	7.66104	8.29582	9.56772	8.78784	7.9051	7.70656	7.51435	8.42915	8.83322	8.15463	7.92813	8.54791	8.46527
528	209003_at	SLC25A11	6.54795	6.17916	6.42685	6.24322	6.50631	6.31014	6.44818	6.82019	6.15409	6.63224	6.50231	5.94729	6.68755	6.51322	6.29422	6.89578	6.81524	6.93903
529	209026_x_at	TUBB	8.6104	8.86056	8.5782	8.9057	9.483	8.47416	8.46481	9.16475	8.43979	8.73873	9.37415	8.11339	8.96421	9.36019	8.47451	9.72912	9.12656	9.25664
530	209043_at	PAPSS1	6.80756	7.47004	7.00058	7.11598	7.73086	7.18083	6.8734	7.85883	7.27595	6.90839	6.81949	6.96375	7.04633	7.9727	7.08521	7.04727	7.51175	7.56753
531	209104_s_at	NHP2	8.49152	8.47342	8.41738	8.43412	8.87894	7.99812	8.16468	8.80174	8.27309	8.82631	9.01562	7.48635	8.79207	9.31423	8.4993	9.55225	9.118	9.22877
532	209108_at	TSPAN6	6.40046	6.61682	7.10756	7.32061	7.41347	6.55297	6.73219	7.59392	7.31799	7.62012	7.38981	6.23111	8.17552	7.93837	7.91586	7.66836	7.7179	7.84807
533	209109_s_at	TSPAN6	6.73098	7.29909	7.29896	7.76897	7.94533	6.94505	6.96933	7.90153	7.74096	8.12951	7.87178	6.65333	8.37389	8.0127	8.05881	8.08273	8.0449	8.16626
534	209138_x_at	IGLJ3	12.147	13.1249	12.3911	11.3986	12.894	11.4538	10.1517	13.2324	10.6846	12.2769	12.1437	11.2494	12.5238	12.8998	10.2397	12.7381	12.1832	12.2327
535	209171_at	ITPA	7.27796	6.9782	6.93267	7.17983	7.17147	7.0903	7.09166	7.28553	6.88487	7.26801	7.15521	6.48858	7.56056	7.48841	6.88225	7.8555	7.43763	7.51167
536	209191_at	TUBB6	4.8733	4.99595	4.62587	4.56525	5.54558	4.40852	4.28683	5.8606	3.98995	4.01167	4.78468	4.16619	5.18667	6.12916	4.10449	5.1799	5.31371	5.00136
537	209194_at	CETN2	6.06667	6.40748	6.2283	5.80908	6.37494	5.99146	5.99762	6.62314	5.92711	6.63673	6.1312	5.68977	6.36084	6.51056	6.30661	6.4064	6.41341	6.76384
538	209203_s_at	BICD2	3.19188	3.07519	3.15361	2.89627	3.56132	3.22314	3.27526	3.25748	3.19952	3.13458	2.94428	3.21817	3.28837	3.64207	3.22282	3.30919	2.99537	3.06395
539	209215_at	MFSD10	6.3717	6.24725	6.38881	6.51699	5.93522	6.16129	6.28522	6.27365	6.1951	6.14188	6.14248	6.20905	6.56859	6.34904	6.03795	6.45694	6.31822	6.24968
540	209218_at	SQLE	5.67543	6.06094	5.79561	3.54133	6.58882	5.06195	4.88626	6.41633	4.90049	5.01483	4.84939	5.00285	4.81032	4.78193	5.84723	5.79617	4.94669	5.46519
541	209233_at	EMG1	6.68349	6.67639	5.772	6.6042	7.25351	6.50926	6.26188	7.09085	6.66479	6.59899	6.37805	6.07693	6.81168	7.24052	6.60448	7.50171	6.92743	7.352
542	209250_at	DEGS1	7.76712	8.56196	8.70146	8.43935	7.66018	8.46417	8.5064	8.11181	8.56474	7.82063	7.22295	8.06965	7.99761	7.53372	8.02127	6.66586	7.55862	7.94431
543	209270_at	LAMB3	7.46007	8.05621	8.12699	8.18478	7.53103	8.23205	8.4027	6.7065	7.68974	6.22507	6.7277	8.02811	7.07499	7.32499	6.83048	6.3046	6.36543	6.84107
544	209283_at	CRYAB	3.93567	4.15732	3.84434	3.75192	4.07462	3.77237	3.65252	4.12498	3.51508	3.45236	3.80603	3.71415	3.97974	4.04388	3.6537	3.72267	3.53732	3.54536
545	209308_s_at	BNIP2	4.39621	4.98769	4.53581	4.22642	4.63768	4.43738	4.49397	4.78998	4.78643	4.59046	4.00498	4.9663	4.2482	4.56855	4.73411	4.30539	4.75508	4.50604
546	209350_s_at	GPS2	7.53383	7.41533	7.54095	7.31644	7.63407	7.23718	7.08734	7.42507	6.8539	7.31239	7.09325	7.40699	7.11649	7.079	7.03505	7.41339	7.05147	7.26598
547	209361_s_at	PCBP4	6.92615	6.72312	6.8998	6.76773	6.62953	7.1469	6.84124	6.54951	6.76715	6.421	6.77895	6.90274	6.72578	6.56196	6.65669	6.70047	6.76372	6.70553
548	209374_s_at	IGHM	8.85095	12.0836	11.0488	9.13932	11.3826	10.0403	8.67217	11.2077	8.74738	8.61061	11.0118	9.62675	9.65809	12.2708	7.59483	10.6933	10.4406	10.6174
549	209389_x_at	DBI	9.05758	9.55018	9.09685	9.32122	9.81905	9.18318	8.87562	9.84878	9.45879	9.75176	9.85588	9.10184	9.78936	9.69289	9.49883	10.1474	9.65815	10.0034
550	209407_s_at	DEAF1	5.85611	5.77453	5.9795	5.74791	5.62086	5.92942	5.98708	5.61689	5.7533	5.38492	5.57734	5.52265	5.22525	5.09887	5.379	5.48366	4.96785	5.40839
551	209409_at	GRB10	6.43179	7.56975	7.65016	7.21787	6.82855	7.49572	7.44874	6.94412	7.08062	5.93537	5.29212	7.01206	6.10143	5.65296	6.49508	5.53481	5.7741	6.00179
552	209410_s_at	GRB10	6.31456	6.24968	6.3853	6.39866	6.34854	6.35027	6.2145	5.98831	6.23175	6.12897	5.6092	6.65005	5.62612	4.8295	6.16661	5.30692	5.53927	5.34318
553	209421_at	MSH2	3.96955	4.37047	4.33877	4.19908	4.86866	3.82536	3.49574	4.16159	3.24601	4.05759	4.083	3.62482	4.52586	4.11585	3.9996	4.12743	4.33017	4.65596
554	209427_at	SMTN	5.88812	5.53644	5.86096	5.86241	5.8251	5.75901	5.54908	5.8605	5.6232	6.00472	6.5016	5.57129	6.02529	5.87417	5.60619	6.04723	6.25875	6.3447
555	209449_at	LSM2	6.26762	6.51495	6.39015	6.43483	6.54706	6.30265	5.95089	6.41322	6.02754	6.36138	6.54685	6.05626	6.59522	6.70005	6.10346	7.14818	6.32437	6.68802
556	209464_at	AURKB	5.00951	5.22584	5.17907	5.74879	6.09619	5.23674	4.96864	5.98795	5.30098	6.12693	6.19406	4.85456	5.98795	6.22146	5.27961	6.80353	6.14971	6.37282
557	209491_s_at	AMPD3	4.11873	3.63331	4.01957	3.95778	3.89802	3.9622	3.99652	3.98651	4.09531	4.10537	4.31014	3.85441	4.12222	4.00053	4.04082	4.0458	3.9488	3.83567
558	209499_x_at	TNFSF13	6.97453	6.48082	6.89174	6.2688	7.13679	6.70144	6.63473	7.75229	6.55751	7.67914	7.41151	6.93935	7.51887	7.65506	7.01667	8.33848	7.71512	7.82337
559	209500_x_at	TNFSF13	7.48515	7.00941	7.53944	7.04082	7.95495	7.40436	7.32891	8.32216	7.51889	8.17941	7.98848	7.28989	7.84336	8.47451	7.78345	9.05237	8.66075	8.40377
560	209514_s_at	RAB27A	6.97834	6.789	6.6386	6.67483	7.35961	6.46291	6.11478	7.0023	6.73343	7.45306	7.07844	6.97411	7.42433	7.60284	6.94238	7.05909	7.82677	7.42989
561	209515_s_at	RAB27A	6.79197	7.15181	6.85601	6.60535	7.35739	6.89335	6.64703	6.91791	6.88193	7.31975	6.95109	7.23408	7.54277	7.57766	7.22105	6.84715	7.28849	7.33737
562	209516_at	SMYD5	5.4246	4.70799	5.31671	4.86022	5.39726	5.25783	5.16793	5.80448	5.0532	5.27728	5.42512	4.92733	5.37444	5.06062	5.30496	5.56325	5.45892	5.09558
563	209522_s_at	CRAT	7.93849	8.0273	7.85072	7.94562	7.74195	7.99455	8.28516	7.77366	8.1748	7.75144	7.24771	7.86567	7.17696	7.16631	7.8273	6.56104	7.72031	7.23237
564	209584_x_at	APOBEC3C	6.63992	6.75934	6.49703	6.78117	6.08833	6.61419	6.62506	6.5602	6.50788	6.88373	7.05658	6.83143	6.76785	6.76209	6.84788	6.64173	6.74869	6.71017
565	209600_s_at	ACOX1	9.49404	9.48074	9.48158	9.47911	9.50907	9.66599	9.91669	9.51551	9.78466	9.1377	8.10814	9.41617	8.91632	7.86819	9.68024	8.19402	8.78621	8.61893
566	209606_at	CYTIP	5.87795	6.92541	6.40246	6.22758	6.90728	6.02559	5.9039	6.95196	6.59349	6.71517	5.6177	7.37351	6.63393	7.4555	7.2287	6.50823	6.88765	6.90105
567	209607_x_at	SULT1A1	11.3952	10.8981	11.0299	11.1265	11.199	11.2577	11.4269	11.0755	11.2905	11.3534	10.7912	11.0973	11.0419	10.4895	11.5127	10.8614	11.0504	10.7606
568	209608_s_at	ACAT2	5.78288	5.91056	5.73754	6.03279	6.38312	5.67017	5.28626	6.60835	5.45225	5.59586	5.60196	5.60475	5.7877	5.82608	5.91585	6.03911	5.62178	6.60294
569	209609_s_at	MRPL9	7.44605	7.6996	7.6393	7.5792	8.04609	7.50186	7.62327	8.19793	7.50204	7.66087	7.34412	7.33574	7.99749	8.30623	7.73635	8.26909	8.29704	8.41759
570	209647_s_at	SOCS5	5.02207	5.36781	5.14869	4.71475	5.16646	4.74817	4.89355	5.38417	4.89975	4.76793	4.51341	5.15677	4.22109	5.02097	4.87256	4.92054	4.91656	5.26761
571	209648_x_at	SOCS5	4.14736	4.62605	4.34315	4.66167	4.53032	4.38059	4.5863	4.53934	4.40525	4.0905	3.79319	4.54892	4.35259	4.50188	4.84566	3.94832	4.17613	4.69322
572	209696_at	FBP1	10.7044	11.0362	11.0014	11.1396	10.3807	11.1495	11.1189	10.6572	10.9454	10.4354	9.86841	10.7427	10.2733	8.94868	10.4892	9.80134	10.2978	9.92692
573	209702_at	FTO	6.80241	7.20281	6.94354	6.94546	7.38933	6.87287	7.03431	7.13741	6.67365	6.46644	6.67571	6.61206	6.8904	6.9488	6.62125	7.12005	6.95268	7.0838
574	209703_x_at	METTL7A	5.86343	6.05687	5.88159	6.05429	5.60261	6.06472	6.3093	5.94495	6.42435	6.28477	5.76892	5.96263	5.99956	5.68889	6.29428	5.53182	6.16953	6.54945
575	209709_s_at	HMMR	4.06449	4.14291	4.12222	4.54729	5.23077	3.56769	3.5757	4.62768	4.49846	5.2653	5.20515	3.29353	5.72792	5.90445	4.71824	6.10399	5.35828	5.77885
576	209714_s_at	CDKN3	6.05494	6.1155	5.91556	6.38901	7.47177	5.51148	4.94746	7.00738	5.89546	6.97876	7.369	5.24401	7.61906	7.99142	6.41235	7.79567	7.50803	7.87533
577	209752_at	REG1A	12.0772	12.6069	12.7544	12.6833	13.1835	12.3801	12.303	13.2095	12.2156	12.6753	12.5946	11.5692	12.7302	12.6434	12.2712	12.6285	12.5576	12.8107
578	209773_s_at	RRM2	7.72325	7.70529	7.37757	7.95573	9.61181	7.59797	7.91011	9.37801	7.85285	9.3177	9.57737	6.97177	9.42844	10.5488	8.83361	10.5914	10.2148	10.4277
579	209860_s_at	ANXA7	7.89274	8.09208	8.14006	7.82913	8.01046	7.31022	7.47313	7.76149	7.51914	7.91297	7.63547	7.5686	7.67627	7.7346	7.78657	7.89014	7.23736	7.8235
580	209917_s_at	TP53TG1	5.60293	5.97221	5.83581	5.9093	6.04825	5.78616	5.91646	5.77255	5.35113	5.46564	5.44819	5.87515	5.1585	4.95934	5.66524	5.51406	5.4649	5.5227
581	209934_s_at	ATP2C1	4.97255	5.33011	5.32914	5.50604	5.41315	5.33137	5.05596	5.5063	5.18051	5.28898	5.29425	5.29425	5.33243	5.89961	5.48081	5.64628	5.69008	5.81737
582	209935_at	ATP2C1	3.48996	4.12741	3.92729	3.81762	3.82158	3.5213	3.62516	4.10391	3.93951	4.07858	3.76844	3.76935	3.76159	4.61175	3.74877	4.04262	3.80869	4.40673
583	209970_x_at	CASP1	7.92165	9.22342	8.80897	9.10538	9.63559	8.51251	8.15062	9.09208	8.55397	9.90594	10.1698	9.01055	10.1509	9.91699	9.70954	10.4081	10.087	9.91527
584	210027_s_at	APEX1	9.41428	9.70216	9.52452	9.70566	9.82432	8.97903	9.38832	9.33806	9.56732	9.39858	9.33468	8.85152	9.25751	9.20578	8.86746	9.85763	9.29744	9.56784
585	210045_at	IDH2	4.27124	3.65469	4.10929	4.3158	4.49581	3.76728	3.83472	4.51544	3.92019	4.13504	4.93742	3.19688	4.81893	4.73974	4.50009	5.19988	4.84552	5.09885
586	210046_s_at	IDH2	9.03385	8.21261	8.5015	8.45497	9.12666	7.90457	8.03199	9.18664	8.66566	9.68802	9.71193	7.67496	9.2621	9.64822	8.77214	9.6442	9.34155	9.65331
587	210052_s_at	TPX2	5.8659	6.28456	5.80941	6.0447	6.81954	5.83299	5.11132	6.74959	5.96136	7.13343	7.14838	4.90763	6.80333	7.57588	5.96846	7.90643	6.46163	7.20661
588	210125_s_at	BANF1	7.79112	8.01563	8.02518	7.94722	8.5058	7.51605	7.65728	8.60324	7.65241	8.29521	8.24403	7.51726	8.52829	8.80841	7.87025	8.92197	8.26118	8.66433
589	210133_at	CCL11	4.94542	7.01448	4.99572	4.35607	6.85636	4.59564	4.515	7.82753	4.88511	4.48085	5.91689	4.515	5.28913	7.14119	4.76462	6.65913	6.21459	6.54476
590	210241_s_at	TP53TG1	6.57883	6.61503	6.52521	6.98191	6.62855	6.74188	6.65962	6.51467	6.71017	6.47231	5.97867	6.72511	6.43617	5.97457	6.4531	6.5793	6.39156	6.43683
591	210250_x_at	ADSL	6.90834	7.31069	7.0857	6.98247	7.4289	6.81354	6.78935	7.17506	7.00436	6.94526	6.71017	6.61818	7.15967	7.39202	6.74543	7.65785	7.30507	7.45774
592	210260_s_at	TNFAIP8	4.40457	5.22627	5.08338	4.39998	5.74574	4.59292	4.40005	5.42441	4.30001	4.61644	3.79501	5.23161	4.9797	5.27718	5.18789	4.38859	4.80447	5.01484
593	210293_s_at	SEC23B	5.97632	5.92639	6.0531	5.40687	6.2293	5.76405	5.81138	6.51529	5.7074	5.84203	5.2961	5.50441	5.94227	6.57679	6.13109	6.35519	6.08238	6.27574
594	210314_x_at	TNFSF13	7.4929	7.03384	7.59389	7.18193	7.84016	7.39785	7.35805	8.39938	7.46899	8.2338	8.25434	7.47595	7.83029	8.46681	7.88078	8.94116	8.62359	8.49014
595	210334_x_at	BIRC5	4.54775	4.50199	4.14303	4.51806	5.36896	4.13331	4.18677	4.94295	4.30137	5.58144	5.64653	4.05086	5.11438	5.10118	4.65235	5.40423	4.61032	5.47904
596	210495_x_at	FN1	5.87621	7.15619	6.43432	6.03974	6.63313	5.40226	5.67808	7.72682	5.30098	5.31651	5.91888	6.32697	6.08768	7.16256	5.72971	5.90007	5.87044	6.66249
597	210512_s_at	VEGFA	8.42513	9.19251	8.92748	8.75293	8.53369	8.91129	9.18279	8.72615	8.63801	8.50687	7.96632	9.73479	8.35282	8.38073	8.60094	7.78414	8.05497	8.179
598	210513_s_at	VEGFA	6.10611	6.35331	6.44189	6.11574	5.02682	6.07493	5.94612	5.5651	5.73569	5.70829	5.77696	6.96152	5.67661	4.70527	5.45173	5.39422	5.03745	5.27932
599	210541_s_at	TRIM27	6.02669	6.43965	6.04168	5.97757	6.35747	5.65569	5.80745	6.14177	5.67508	6.23474	6.30344	5.73423	6.31561	6.29734	6.08228	6.74422	6.23102	6.69709
600	210543_s_at	PRKDC	5.55375	6.23203	5.67758	5.96808	5.90328	5.14951	4.57772	5.62909	4.68521	6.2588	5.97016	5.09557	6.11661	5.82085	5.4646	6.59763	5.44037	5.94405
601	210554_s_at	CTBP2	9.10703	9.11185	9.07407	8.93887	8.91588	8.66865	8.77765	9.09255	8.72171	9.12033	9.06745	8.84056	8.95333	9.19044	8.7696	9.32551	8.9673	9.10586
602	210559_s_at	CDK1	5.12224	5.5158	5.5671	5.78479	6.89293	5.00047	4.53193	6.52428	5.43811	6.31858	6.694	4.64986	6.68786	7.30137	6.04393	6.87858	6.35331	6.96884
603	210561_s_at	WSB1	7.58709	7.98903	7.44621	7.27576	7.59481	7.32106	7.43737	7.54743	6.71421	7.76527	7.0765	7.54761	7.41892	7.05938	6.90533	7.20133	6.87969	7.00266
604	210629_x_at	LST1	4.83764	5.12452	5.0107	4.7055	5.94752	4.383	4.82516	5.0501	4.60932	4.81097	4.99428	4.84215	5.16061	4.86568	4.52663	4.84293	5.01359	4.81775
605	210644_s_at	LAIR1	4.15475	4.51832	4.42847	4.65083	5.68289	4.6503	4.4457	5.13544	4.44285	4.33899	3.88295	4.29256	4.55165	4.5134	4.48507	4.75328	4.51246	4.44276
606	210738_s_at	SLC4A4	6.58356	7.30976	7.64848	7.33191	5.26977	5.76552	5.17738	4.2645	4.96216	6.52849	5.22301	6.94909	5.70006	3.22464	4.5886	4.82337	3.59536	4.23448
607	210739_x_at	SLC4A4	7.67879	8.03332	8.62706	8.27428	7.23783	8.40233	8.24499	6.8871	7.93741	7.88253	7.12933	8.28665	7.80874	7.10621	7.75371	7.30793	7.20058	7.49128
608	210759_s_at	PSMA1	9.20723	9.13859	9.12272	9.11749	9.39297	8.73713	8.62545	9.29644	8.88684	9.86153	9.82176	8.99882	9.6202	9.47526	9.33945	9.77276	9.71321	9.59627
609	210792_x_at	SIVA1	6.54412	6.62298	6.61427	6.63689	6.9577	6.40365	6.69132	6.6711	6.53534	6.64919	6.93876	6.41242	6.43617	6.59057	6.32135	6.65701	6.64919	6.81006
610	210835_s_at	CTBP2	9.11066	9.21764	9.35748	9.40028	9.31538	9.37136	9.60783	9.49292	9.47926	9.60847	9.61264	9.37689	9.68585	10.0983	9.80944	9.58116	9.9435	10.0047
611	210873_x_at	APOBEC3A	2.74343	2.70774	2.47838	2.99692	5.80987	3.28141	2.69854	3.82914	2.7675	2.86013	2.68053	2.6111	2.76022	2.69953	2.75376	2.39752	2.7134	3.08666
612	210886_x_at	TP53TG1	6.92748	6.81954	7.16362	7.11293	7.16084	6.91323	7.311	6.92395	6.81146	6.64911	6.29854	6.93446	6.46413	6.3246	6.90328	6.78524	6.73691	6.7118
613	210950_s_at	FDFT1	9.43583	9.43589	9.32337	8.7089	9.68849	9.06294	8.83369	9.75226	9.28402	9.53845	9.42332	9.23737	9.0665	9.20357	9.04719	9.71177	9.14456	9.36916
614	210951_x_at	RAB27A	7.03119	6.796	6.49714	6.74128	7.38346	6.40661	6.11223	7.05054	6.5536	7.3639	7.18799	6.91999	7.43801	7.60784	7.09769	7.26325	7.876	7.49634
615	210974_s_at	AP3D1	4.9727	4.57697	5.07353	4.70434	4.48082	5.14494	4.92872	4.73404	4.82153	4.86356	4.52183	4.55777	5.08725	4.43618	4.53508	4.89807	4.65458	4.83747
616	210983_s_at	MCM7	6.12376	6.40336	6.35216	6.26641	7.11125	5.99116	5.40422	6.71886	5.8919	6.6922	6.50855	5.78099	6.28349	6.71867	6.12566	7.4565	6.65519	7.43528
617	210999_s_at	GRB10	6.16143	6.69912	7.12682	6.60533	6.66518	6.85699	6.92513	6.22079	6.49265	6.22174	5.52579	7.02585	5.96778	5.80876	6.57294	5.72966	5.86236	6.09216
618	211023_at	PDHB	7.7275	7.74271	7.73081	7.48538	8.20667	7.90524	7.57973	8.03523	7.51887	6.94398	7.51387	7.53115	7.72946	8.26453	8.16887	8.21135	8.07508	8.3987
619	211033_s_at	PEX7	5.62334	5.45597	5.54031	5.73551	6.37564	5.45066	5.66139	5.95715	5.62044	5.65822	4.89386	4.92586	5.52603	5.91564	5.72971	6.04973	5.90156	6.04936
620	211058_x_at	TUBA1B	11.2276	11.1058	11.1075	11.3441	11.6412	11.0317	11.0203	11.4577	11.0005	11.2978	11.7077	10.624	11.4966	11.7869	11.0737	12.0269	11.6986	11.5741
621	211070_x_at	DBI	10.6609	11.0874	10.7011	10.7479	11.3597	10.7519	10.3408	11.3525	11.0355	11.3559	11.2632	10.6162	11.4287	11.3396	11.105	11.7132	11.3474	11.4721
622	211072_x_at	TUBA1B	11.2445	11.2605	11.122	11.4152	11.7294	11.0476	11.1158	11.5826	10.9699	11.3803	11.7028	10.7033	11.578	11.876	11.0313	11.9891	11.6541	11.7619
623	211073_x_at	RPL3	12.0021	12.0151	12.1287	12.283	12.2782	11.8577	12.0122	12.1174	12.1355	11.8448	12.2275	11.7243	12.1155	12.3309	12.0549	12.3809	12.1721	12.1553
624	211080_s_at	NEK2	3.66808	3.62802	3.62493	3.58056	3.74929	3.13742	3.36401	3.66016	3.43284	3.97562	4.04576	3.66995	4.24747	4.27197	3.31955	4.4552	3.66995	3.81632
625	211113_s_at	ABCG1	5.62988	6.48185	6.68251	6.5721	4.63401	6.1353	6.67137	5.50241	6.23062	5.8491	5.75829	6.17946	5.27349	5.67469	5.24122	5.28286	6.14199	5.07577
626	211137_s_at	ATP2C1	3.83899	4.30733	4.10274	4.03721	4.36893	4.03797	4.21629	4.48608	4.22584	4.53349	3.87714	4.2451	4.79414	4.91819	4.60149	4.65423	4.50488	5.01048
627	211150_s_at	DLAT	6.83782	6.67894	6.49935	6.45042	6.64325	6.21342	5.73455	6.40693	5.59721	6.38511	6.2723	6.16578	6.43604	5.94643	6.11634	6.66151	6.05016	6.34929
628	211275_s_at	GYG1	7.21303	7.83604	7.74634	7.82634	8.26824	7.92767	7.90666	8.04005	7.56494	8.07879	7.71708	7.72968	8.37331	8.59649	8.49851	8.09119	8.51182	8.69493
629	211303_x_at	FOLH1B	8.93481	8.97008	9.40393	9.04071	8.5377	9.09943	9.23621	8.63598	9.37032	8.76316	8.40853	8.83798	8.60569	7.7583	8.48423	8.29851	8.63535	8.59009
630	211366_x_at	CASP1	8.34545	9.64187	9.25847	9.4917	10.185	8.94031	8.60224	9.50876	8.95269	10.36	10.6416	9.51494	10.5183	10.2499	10.1028	10.9081	10.4648	10.409
631	211367_s_at	CASP1	7.2115	8.33828	7.96126	8.07328	8.63979	7.24928	6.99392	7.90828	7.36729	9.08771	9.03373	8.22095	9.18223	8.46377	8.50993	9.2915	8.59604	8.76419
632	211368_s_at	CASP1	7.92917	9.29166	8.81345	8.97881	9.56781	8.40991	8.27201	8.99503	8.31074	9.93888	9.89759	9.04413	10.2522	9.92886	9.72692	10.175	10.0359	9.96204
633	211458_s_at	GABARAPL1	7.45472	7.6575	8.28355	7.90001	7.16192	8.40757	8.79544	7.11476	7.85874	6.23805	5.63079	8.18617	6.97014	6.62006	7.22759	6.11535	6.62409	6.41279
634	211494_s_at	SLC4A4	7.38805	7.66022	8.39887	8.01546	7.04054	8.2743	8.13746	6.85018	7.83546	7.54718	6.56338	8.06034	7.46469	6.45279	7.69798	7.13851	7.09421	7.34338
635	211495_x_at	TNFSF13	6.74918	6.42563	6.88309	6.11103	6.84414	6.29356	6.31154	7.46169	6.394	7.45877	7.1306	6.66754	7.23666	7.22403	6.83654	7.91623	7.27224	7.60955
636	211527_x_at	VEGFA	4.76069	5.60937	4.96929	4.984	3.92424	4.69914	4.68628	4.57371	4.45359	4.93402	4.45359	6.1959	4.5863	3.49628	4.24044	3.98108	3.91892	4.07584
637	211581_x_at	LST1	5.4546	4.9969	5.30254	5.18354	6.40546	4.98511	5.19322	5.47432	5.30974	5.31378	5.39438	4.95844	5.33682	5.26018	4.98972	5.43588	5.32566	5.04939
638	211582_x_at	LST1	5.06421	5.33883	5.25366	5.28015	6.71134	5.12489	5.29289	5.81065	5.25398	4.95445	5.12456	5.14806	5.46012	5.10937	4.9041	5.48822	5.64655	5.17994
639	211594_s_at	MRPL9	6.37918	6.28365	6.39943	6.13577	6.32282	6.08512	5.80481	6.31888	5.99807	6.24002	6.05308	5.97554	6.39562	6.37819	6.00319	6.48943	6.44948	6.78658
640	211666_x_at	RPL3	10.5154	10.6757	10.6513	10.7441	10.9247	10.1731	10.2227	10.4574	10.511	10.3851	10.4401	10.0011	10.5539	10.6591	10.25	10.667	10.3074	10.5077
641	211695_x_at	MUC1	5.5923	4.81373	5.1324	5.08414	4.97491	4.57709	4.72771	6.56706	4.90959	5.84986	6.06667	4.68306	5.56767	5.99841	4.67923	5.24338	5.55783	5.78087
642	211714_x_at	TUBB	9.09803	9.24933	9.16194	9.42771	10.0567	8.86592	8.95897	9.58991	8.99589	9.29756	9.83296	8.70664	9.53409	9.86041	9.0671	10.2069	9.55867	9.7241
643	211719_x_at	FN1	5.19754	6.97373	6.26413	6.06427	6.59645	4.91931	5.22102	7.5573	5.34411	4.97781	5.70551	5.92688	5.86743	7.11429	5.4294	5.3611	5.72585	6.42312
644	211725_s_at	BID	4.57088	5.05834	5.29586	5.31906	6.05747	4.75548	5.14216	5.70121	4.9706	5.30419	5.35292	4.52576	6.34288	6.24202	5.20483	6.37089	5.73423	6.02145
645	211742_s_at	EVI2B	4.9551	7.14608	6.07764	5.16092	6.73746	5.40494	5.6953	6.49269	5.79545	6.01262	5.12335	6.88364	6.21505	7.10913	6.31214	5.80686	5.92732	5.84077
646	211746_x_at	PSMA1	10.2752	10.1235	10.2111	10.1904	10.4339	10.0293	9.83362	10.454	10.0559	10.8302	10.9189	10.1364	10.7194	10.6933	10.4966	10.6879	10.8425	10.8185
647	211762_s_at	KPNA2	7.25078	7.70851	7.41909	7.45296	8.31311	7.047	6.66814	8.0423	7.0358	8.49647	8.56235	6.6989	8.60903	9.07811	7.53458	9.05774	8.30774	8.51303
648	211768_at	LAT2	4.31096	3.98573	4.41678	4.30492	4.31799	4.18168	4.36445	4.34961	4.26785	4.32541	4.40711	4.41477	4.55055	4.58217	4.5886	4.64861	4.11035	4.39878
649	211774_s_at	MMACHC	4.37721	4.22085	4.30558	4.41682	5.07826	4.32337	4.32541	4.78028	4.3434	4.5201	4.50117	4.02185	4.54049	4.80553	4.45505	4.80152	4.96356	5.11733
650	211780_x_at	DCTN1	7.36909	7.11242	7.31136	7.19717	7.24405	7.23602	7.1396	7.42208	7.3031	7.48769	7.39224	7.24849	7.28514	7.32608	7.18406	7.55235	7.28526	7.53429
651	211788_s_at	HAUS7	3.75598	3.50033	3.76652	3.69917	3.64838	3.68404	3.65887	3.2831	3.783	3.73557	3.71052	3.67509	3.55714	3.62848	3.50703	4.29987	3.68735	3.35082
652	211935_at	ARL6IP1	9.62818	9.50327	9.58786	9.55135	9.81105	9.43222	9.25011	10.039	9.69867	10.1945	10.299	9.3116	10.2444	10.1966	9.61432	10.1459	10.132	10.221
653	211949_s_at	NOLC1	4.96111	5.0504	5.31882	5.21899	5.26994	5.38402	5.16549	5.25678	5.31751	4.91156	5.23804	4.76201	5.32262	5.22022	4.99761	5.72971	5.02006	5.43417
654	211951_at	NOLC1	6.77109	7.49835	7.41628	7.3357	7.59321	6.99777	7.27698	7.80435	6.93314	6.96328	7.16248	6.98801	7.40606	8.07811	7.5875	8.06627	7.71828	8.13703
655	211952_at	IPO5	4.39366	4.55468	4.71484	4.6904	4.57562	4.3036	4.46483	4.40212	4.3609	4.4118	4.60057	4.41384	4.48291	4.75836	4.53964	4.81721	4.8293	4.74077
656	211953_s_at	IPO5	4.16771	5.17356	5.15304	4.96584	5.36634	4.32606	4.14308	5.55495	4.23875	4.57662	4.53567	4.66333	5.3155	5.62426	4.93084	5.70385	5.17288	5.80448
657	211954_s_at	IPO5	5.17482	5.74776	5.67469	6.06762	6.47167	5.34588	5.58831	6.21832	5.62119	5.5015	5.70235	5.53703	6.34839	6.68097	6.06631	6.65406	6.05414	6.86044
658	211955_at	IPO5	5.8583	6.38619	6.39541	6.51991	6.86072	5.78549	5.94053	6.44219	5.98586	6.03304	6.26734	6.12351	6.3429	6.7613	6.34715	6.8636	6.35607	6.64966
659	212009_s_at	STIP1	6.12056	6.3395	6.09015	6.30143	6.16287	5.96386	6.08528	6.01652	5.47457	6.26937	6.42812	5.75285	6.95131	6.02078	5.28693	6.545	5.64196	6.10146
660	212020_s_at	MKI67	5.33262	5.31284	5.41895	5.02839	6.00839	4.83281	4.72058	5.59031	5.33436	6.52524	6.16561	4.98673	5.6304	6.59051	5.38114	6.35962	5.92766	6.22096
661	212021_s_at	MKI67	5.97679	5.75065	5.47715	5.43811	6.1839	5.04733	4.98883	6.13636	5.85955	6.83365	6.81284	5.07916	6.25236	7.59479	6.05984	7.62098	7.09842	6.95262
662	212022_s_at	MKI67	5.15617	4.97373	4.93171	4.79003	5.58392	4.61693	4.72312	5.40745	5.19453	6.60129	6.10549	4.80268	5.7297	6.99552	5.28708	6.97586	6.15276	6.45221
663	212023_s_at	MKI67	5.20962	5.73101	5.55808	5.75129	5.65247	5.4664	5.33586	6.03184	5.38863	6.4667	6.60064	5.01741	6.59456	7.05359	6.11444	6.91724	6.28072	6.84107
664	212039_x_at	RPL3	11.7128	11.7843	11.8695	12.0079	11.9285	11.5624	11.7364	11.8904	11.8232	11.5421	11.961	11.4732	11.9201	12.0334	11.7631	12.0856	11.9383	11.8774
665	212040_at	TGOLN2	7.66732	7.01964	8.57881	8.41123	7.28695	8.46894	7.89311	7.39507	7.75402	7.37361	7.00111	7.82919	7.51688	6.83706	7.08181	6.97668	6.93501	7.24141
666	212043_at	TGOLN2	10.5754	10.4217	10.7564	10.6979	10.1001	10.8865	10.5952	10.4944	10.5829	10.4763	9.88044	10.8568	10.2089	9.7493	10.1036	9.9396	9.86963	10.0287
667	212116_at	TRIM27	6.64881	6.66595	6.47876	6.52635	7.10222	6.5259	6.71762	7.16271	6.73988	6.89721	6.51239	6.65848	7.0207	7.27157	6.90533	7.55434	7.34423	7.3523
668	212117_at	RHOQ	6.35039	6.77823	6.45979	5.62588	7.40789	6.46222	6.4166	6.76072	6.10557	6.56021	6.60458	6.69906	6.36076	6.92386	6.71206	6.84198	6.80353	6.53711
669	212118_at	TRIM27	6.20693	6.7613	6.40859	6.39615	6.52804	6.44999	6.57321	6.3939	6.11459	6.59165	6.30814	6.29409	6.41518	6.74769	6.31986	6.98072	6.67943	6.66743
670	212119_at	RHOQ	6.65736	6.95118	6.36771	5.9896	7.49081	7.18964	7.26959	7.78368	6.59763	6.36925	6.27362	6.80783	7.00594	8.09356	6.92014	7.4205	7.22511	7.3856
671	212120_at	RHOQ	5.16494	5.51585	5.39069	5.06404	5.86275	5.05859	5.12475	5.78288	5.19296	4.63505	4.85453	5.6276	5.20037	6.12721	5.30087	5.54507	5.59156	5.66914
672	212145_at	MRPS27	6.89808	6.98312	7.17032	7.29895	7.51788	6.80773	6.81416	7.34448	6.9223	7.01417	6.80548	6.66086	7.38392	7.62093	7.17795	7.43074	7.32292	7.93159
673	212171_x_at	VEGFA	7.4014	7.99462	7.6623	7.4847	7.42521	7.67396	7.77308	7.49521	7.40498	7.49326	7.54187	8.29526	7.14406	6.79166	7.14599	6.85971	6.88177	6.83174
674	212203_x_at	IFITM3	9.23034	10.6213	10.0051	9.52638	11.3119	9.93828	9.01952	11.067	9.97263	10.3737	11.8009	9.83503	10.8089	11.2421	9.69212	11.7581	10.7907	11.8993
675	212247_at	NUP205	5.37846	6.10511	5.78152	5.777	6.18867	5.5938	5.55746	6.23319	5.53312	5.83639	5.71121	5.71074	5.99186	6.44511	5.76874	6.28943	6.0925	6.57181
676	212255_s_at	ATP2C1	6.40279	6.52905	6.75472	6.22639	6.37587	6.24164	5.98708	6.3853	6.31448	6.97005	6.54269	6.45521	6.71516	6.97048	6.52327	6.59486	6.83283	6.97243
677	212279_at	TMEM97	7.49012	7.43845	7.27478	7.36448	8.85029	7.64477	7.95635	8.89045	8.26975	7.14009	7.94366	6.05156	7.55283	8.97685	8.02516	9.24024	8.80122	9.25372
678	212281_s_at	TMEM97	6.40193	6.45776	6.43403	6.37252	7.28949	5.85315	6.21916	7.28145	6.35331	6.46738	6.67004	5.30991	6.76974	7.79924	6.62472	7.52586	7.70158	7.8533
679	212282_at	TMEM97	6.81421	6.87566	6.73639	7.05994	7.76649	6.48424	6.67888	7.79012	7.00622	6.31709	7.20253	6.12777	7.42472	8.04104	7.02293	7.90059	7.94697	8.38797
680	212294_at	GNG12	9.85964	10.214	10.1706	10.1008	10.1095	10.2922	10.2784	9.81493	10.3499	9.77811	9.4562	10.1976	9.29919	8.9296	10.1729	9.00541	9.60059	9.54653
681	212296_at	PSMD14	9.09488	8.84041	9.07386	8.92906	9.27667	8.74087	8.733	9.33986	8.75732	9.30895	9.29267	8.79569	9.69215	9.71793	9.3383	9.78951	9.65169	9.71711
682	212313_at	CHMP7	5.99635	5.97514	6.08229	6.18961	5.96734	6.1502	6.25816	6.00653	5.90804	6.01445	5.81703	6.23805	6.45635	6.21799	6.13006	6.20076	6.26648	6.00449
683	212320_at	TUBB	8.39556	8.80998	8.6479	8.70005	9.68075	8.7436	8.66827	9.48206	8.56905	9.31121	9.13849	8.49106	9.01428	9.90306	9.17069	10.3306	9.61679	9.83871
684	212344_at	SULF1	3.68372	4.47153	3.53631	3.95628	4.87839	3.63282	4.00844	3.67796	3.59353	3.54051	4.09509	3.94389	4.04509	3.87273	3.59763	3.9304	4.03846	4.09575
685	212353_at	SULF1	3.129	4.01201	3.62379	3.25835	3.92733	3.29488	3.58702	3.60247	3.19025	3.43255	3.04023	3.6884	3.84764	4.21618	3.38581	3.35747	3.11659	3.34383
686	212354_at	SULF1	4.16789	5.1199	4.27923	4.41152	5.38353	4.20275	4.41573	4.72988	4.01817	3.59209	4.49422	4.53154	5.03642	5.53804	4.05213	4.60293	4.60419	4.45094
687	212464_s_at	FN1	5.29408	6.26495	5.69026	5.46851	5.94289	4.83943	5.4355	7.06479	4.6178	4.70016	5.27686	5.53872	5.33021	6.4302	5.13085	5.01573	5.06408	5.772
688	212560_at	SORL1	7.21042	8.12919	8.08802	7.92496	7.01318	8.13719	7.83475	6.9747	7.5401	7.33459	6.13312	8.44425	6.67245	6.56458	7.14324	6.32588	5.936	6.33222
689	212568_s_at	DLAT	7.44124	7.40303	7.25405	7.00403	7.35739	7.03703	6.72391	7.44766	6.58841	7.15097	6.65381	6.69092	6.96659	6.9488	7.20276	7.42283	6.56628	7.39635
690	212587_s_at	PTPRC	5.45462	7.97928	6.66896	6.35909	7.74844	7.81673	7.26023	7.74603	7.43499	7.2508	6.30344	8.62358	7.53563	8.64217	8.65002	7.27886	7.96006	7.50203
691	212588_at	PTPRC	4.21211	6.66054	6.11348	5.12107	6.54281	5.92769	5.42303	6.28183	5.89189	6.37496	5.04962	7.34703	6.32368	6.72392	7.23676	5.59007	6.53667	6.16212
692	212626_x_at	HNRNPC	9.18087	9.32157	9.27649	9.32515	9.5215	8.83999	8.91775	9.51805	8.88717	9.48309	9.53724	8.89801	9.68647	9.65063	9.11498	9.88084	9.49363	9.61949
693	212639_x_at	TUBA1B	11.2443	11.1359	11.034	11.1974	11.5033	11.0004	11.096	11.3748	10.833	11.2027	11.439	10.6533	11.4506	11.6389	10.9565	11.9222	11.4518	11.5035
694	212702_s_at	BICD2	3.74437	4.6915	4.46806	3.89224	4.48507	3.77831	4.017	4.1582	3.87799	4.39556	4.18572	4.76788	4.32985	4.44786	4.21695	4.53296	4.21068	4.00906
695	212789_at	NCAPD3	4.54096	5.01913	4.79244	4.80003	5.38077	4.58242	4.50754	5.27794	4.74198	5.46721	4.90671	4.62733	4.95698	5.60251	4.98495	5.5039	5.05194	5.54348
696	212827_at	IGHM	4.34208	6.48298	5.11903	4.22904	4.70758	4.36099	4.28334	5.556	5.39195	4.48213	4.87839	4.86579	5.36831	6.9877	5.17572	5.49411	4.45472	5.02019
697	212832_s_at	CKAP5	6.71258	7.04493	6.9027	6.62901	7.2361	6.7746	6.70852	7.00831	6.33388	7.08364	7.28727	6.52776	7.04872	7.64035	6.89229	7.64847	7.27757	7.20826
698	212886_at	CCDC69	4.21676	4.58123	4.35839	4.10272	4.62797	3.98746	3.68361	4.9495	4.15873	4.31182	4.99963	4.79994	4.94225	4.80474	4.80681	4.54453	4.88185	4.4511
699	212896_at	SKIV2L2	7.26338	7.71564	7.54052	7.59475	7.36842	7.36045	7.80438	7.15403	7.5628	7.22565	6.82168	6.89028	7.37219	6.9488	6.99244	7.11929	6.94881	7.10081
700	212906_at	GRAMD1B	8.11698	8.42447	8.45403	8.57252	7.79388	8.58638	8.45815	7.91093	8.12402	6.65854	6.9305	8.46534	5.95294	6.18844	7.56825	5.94765	6.5622	6.63189
701	212910_at	THAP11	6.20281	6.58718	6.56322	6.37728	6.74191	6.57621	6.58054	6.8756	6.46038	6.36469	6.46774	6.51387	6.60386	6.71844	6.44354	6.8931	6.6894	6.71805
702	212949_at	NCAPH	4.45021	4.37461	4.59396	4.50119	5.2676	4.72306	4.54776	5.31854	4.52388	5.23386	5.6368	4.568	5.4509	5.71326	4.47476	6.48273	5.56847	5.25163
703	212954_at	DYRK4	6.02319	6.30156	6.00538	6.28999	6.65366	5.86334	5.69756	6.54836	5.55312	6.22881	5.86893	5.69711	6.28041	6.63092	5.82266	6.61801	6.08352	6.56892
704	212967_x_at	NAP1L1	7.30635	8.26507	7.83874	7.88931	8.52865	7.46745	7.68581	7.86427	7.91145	7.83055	7.78551	8.28699	8.33492	8.6194	8.09166	7.98783	8.22152	8.52973
705	213129_s_at	GCSH	6.38447	6.62313	7.03581	7.33333	7.24876	6.08871	6.72969	6.98392	6.50785	6.3905	6.47363	6.07922	7.9079	7.39706	6.69012	7.84105	6.82441	7.76165
706	213133_s_at	GCSH	5.98729	6.18197	6.15232	6.14498	6.39295	5.643	6.08405	6.22396	5.7872	6.01871	5.58941	5.94974	6.02463	6.07552	5.60957	6.3747	5.6915	6.28416
707	213139_at	SNAI2	3.81201	4.6975	4.21373	3.3872	5.02682	3.86883	3.68984	5.0022	3.48218	3.3872	3.4206	3.61939	3.22603	3.804	3.28732	3.27802	3.8386	3.39976
708	213140_s_at	SS18L1	5.37208	5.9817	5.73742	5.50328	5.43425	5.59051	5.70575	5.25192	5.19453	5.68701	5.2655	6.43233	5.60784	5.6373	5.59915	5.35503	5.92418	5.37839
709	213149_at	DLAT	7.19752	7.35037	7.12682	7.06839	6.95053	6.95635	6.73148	7.03853	6.53114	6.95987	6.31466	6.93791	7.01589	6.94024	7.29587	7.22401	6.90667	7.17601
710	213154_s_at	BICD2	3.47288	4.36382	4.03085	3.58589	4.42142	3.75189	3.88534	3.95145	3.75606	3.95507	3.81694	4.42373	4.0694	4.44732	4.08458	4.14533	3.71964	4.42973
711	213175_s_at	SNRPB	8.70868	8.86134	8.98694	8.9244	9.43227	8.89518	8.65946	9.27793	8.91633	8.59135	9.05949	8.29019	9.37324	9.4698	8.5206	10.0492	9.01031	9.55656
712	213203_at	SNAPC5	5.75717	5.77159	6.06293	5.88944	6.29296	6.06287	6.26472	6.46784	5.67946	5.59256	5.52172	5.64327	5.9332	6.40724	6.19166	6.40294	6.40719	6.42582
713	213226_at	CCNA2	4.34498	5.45975	5.27611	5.26247	5.91614	4.79043	4.43243	5.753	5.38201	6.0133	6.06381	4.68698	6.8937	6.80412	6.18706	6.90207	6.34752	6.89901
714	213230_at	CDR2L	7.68648	7.68522	7.87236	7.86806	7.42213	7.8494	8.16093	7.40717	7.62809	7.24198	7.64725	7.5754	7.40994	7.55174	7.24615	7.65371	7.05214	7.45802
715	213253_at	SMC2	5.30968	5.79474	5.8599	5.48909	5.78022	5.4735	5.43276	5.87621	5.64341	5.67451	5.74506	5.34988	6.19352	6.41557	5.98868	6.1954	6.37604	6.66246
716	213262_at	SACS	2.89555	3.78448	2.99535	3.21885	3.56821	2.89061	3.22935	3.27773	3.19676	3.06337	2.81424	3.43581	3.14749	3.2277	3.67998	3.17297	3.02285	3.20874
717	213280_at	RAP1GAP2	4.95732	5.18416	4.83287	5.35754	5.5303	5.1063	5.30879	5.43625	4.83735	4.98585	4.51028	4.04765	4.4997	5.04662	4.86253	4.70117	4.57372	5.04946
718	213313_at	RABGAP1	5.29517	6.03623	5.6941	5.48754	5.54436	5.33033	5.22808	5.78843	5.39619	5.54436	5.17597	5.68536	5.44398	5.41422	5.35711	5.14271	5.57624	5.61647
719	213330_s_at	STIP1	6.88445	6.67673	6.66252	6.93713	6.87605	6.83998	6.92338	7.10603	6.81673	6.94203	6.96168	6.38947	7.22436	7.3537	6.65672	7.55554	7.03774	7.24656
720	213334_x_at	HAUS7	5.38387	5.1199	5.37262	5.37277	5.48187	5.02796	5.2638	5.5431	5.05879	5.47391	5.51331	4.74075	5.25122	5.97568	5.52506	5.88973	5.53903	5.9797
721	213379_at	COQ2	6.18044	6.41847	6.63975	6.28256	6.94602	6.38838	6.4551	7.08367	6.23001	6.5606	6.45365	6.04569	6.84215	7.35385	6.67951	7.43534	7.13972	7.40711
722	213386_at	TMEM246	5.60073	4.96192	5.22713	5.27854	5.4527	4.80443	4.95553	5.38136	5.22223	5.15053	5.03799	4.58525	5.36001	5.38833	5.29224	5.57935	5.23206	5.7071
723	213397_x_at	ANG	7.3624	7.8505	7.64929	7.84962	7.92072	7.9468	7.92993	7.1672	7.7892	6.49108	5.49339	7.01775	6.75856	6.76982	6.76478	6.57463	6.10665	7.17085
724	213404_s_at	RHEB	6.50271	6.30998	6.90321	6.06573	6.60833	6.03673	6.30786	6.84378	5.96414	6.28483	5.58346	5.90971	6.33955	6.57378	6.20183	6.31418	6.15152	6.70745
725	213427_at	RPP40	4.02823	4.37448	4.3894	4.19151	4.86395	4.33364	4.33071	5.06167	4.56107	4.01872	4.42145	4.48581	4.85907	5.0697	4.73112	5.31264	5.31462	4.99492
726	213501_at	ACOX1	9.38817	9.58402	9.32373	9.24475	9.32629	9.46192	9.67364	9.22906	9.4404	9.03381	7.78659	9.15866	8.39606	7.79823	9.30161	7.71928	8.19328	8.4388
727	213562_s_at	SQLE	3.20718	3.45659	2.97796	2.80162	3.51058	2.82687	2.75453	3.27162	2.95276	3.25696	3.06658	3.07365	2.8695	2.70186	3.06594	3.40007	2.92812	3.1976
728	213564_x_at	LDHB	8.49813	9.05581	8.66176	8.75167	9.4574	8.21479	8.38919	9.32984	8.66138	9.17651	9.65426	8.50913	9.42038	9.94143	9.26734	10.0821	9.92562	10.1685
729	213577_at	SQLE	6.96537	6.66612	6.81159	6.34766	7.26484	7.21642	7.03557	7.71359	6.92417	6.95914	7.13899	6.77898	6.86218	6.94501	7.21997	7.44026	7.25569	7.27125
730	213588_x_at	RPL14	11.3013	11.2778	11.5963	11.4487	11.4712	11.1043	11.3688	11.6463	11.2685	11.4022	11.6801	11.2154	11.503	12.0181	11.4115	11.8299	11.9475	11.734
731	213599_at	OIP5	4.27965	4.04431	4.08641	4.57807	5.07356	4.09792	4.04431	5.03029	4.08209	5.17658	4.74682	4.02431	5.11165	5.6224	4.69172	5.70961	5.19882	5.55295
732	213615_at	EMG1	3.95762	3.69528	3.60739	3.28369	3.63176	3.6187	3.97126	3.49862	3.60651	3.57502	3.85588	3.65819	3.82091	3.58307	3.75272	3.51262	3.59534	3.58257
733	213646_x_at	TUBA1B	11.3048	11.1496	11.1894	11.3451	11.7304	11.054	11.077	11.5164	10.991	11.3174	11.6833	10.5834	11.5088	11.7627	10.9988	12.0582	11.7203	11.5754
734	213671_s_at	MARS	6.96505	7.10407	6.73173	6.70998	6.73155	6.28041	6.32253	6.9604	6.02524	6.92944	6.39104	7.15714	6.94659	7.15015	6.47935	7.25313	6.83762	6.92718
735	213672_at	MARS	2.8888	3.29148	2.81044	2.80575	2.87875	2.71532	2.84891	2.75627	2.59001	3.13458	3.03919	3.21487	2.87845	2.90896	2.90336	2.86382	2.91388	2.80382
736	213674_x_at	IGHD	3.93227	3.69605	4.03058	3.46122	3.60465	3.48101	3.53246	5.22704	3.7286	3.97718	4.05926	3.635	3.62027	3.26855	3.30475	3.44187	3.69206	3.63052
737	213689_x_at	FAM69A	6.43246	6.84614	6.38863	6.23171	7.4516	6.78068	6.54873	7.12856	6.42404	6.56721	6.25913	6.73101	6.80639	7.52748	6.68834	7.40077	7.24021	7.74613
738	213693_s_at	MUC1	7.60087	6.08612	6.22296	6.45602	6.63624	6.1886	6.43796	7.9772	6.93049	8.28769	8.72774	5.97736	7.73144	8.0808	6.48039	7.04364	7.78218	7.99954
739	213757_at	GPS2	8.67451	8.17591	7.93303	8.625	8.68641	8.61893	7.82746	8.75438	8.73842	8.85637	9.24353	7.67812	8.90548	8.35502	8.86024	9.31601	8.58412	8.35136
740	213864_s_at	NAP1L1	7.26239	8.67937	8.22123	7.90343	8.8638	7.40186	7.70067	8.10014	7.93417	7.96514	7.83807	8.45323	8.44383	8.69543	8.10875	7.8457	8.17727	8.77875
741	213892_s_at	APRT	7.67932	7.56724	7.50191	7.76953	7.73754	7.23106	7.38977	7.8744	7.4997	7.91377	7.78705	7.21213	8.08864	8.13087	7.72594	8.40435	8.0758	8.13022
742	213906_at	MYBL1	2.98599	3.97924	3.79319	3.50987	3.58512	3.64955	3.70352	3.3012	4.27739	2.96836	2.69866	4.32162	2.97647	3.21021	3.35795	2.75968	3.01891	3.04046
743	213911_s_at	H2AFZ	9.41399	9.64002	9.74875	9.55859	10.3339	9.20446	9.2369	10.2877	9.41228	10.0905	10.1548	9.10368	10.1531	10.5571	9.89443	10.7709	10.3129	10.5881
744	213937_s_at	FTSJ1	5.83296	5.69385	5.82738	5.76536	5.84484	6.1128	5.75049	6.07023	5.70551	5.72487	6.09445	5.58636	6.17724	5.94918	5.80996	6.39794	6.17006	6.30993
745	214022_s_at	IFITM2	8.54085	9.88709	9.3407	8.65281	10.5031	9.77072	8.58012	10.3552	9.15884	10.4784	11.0474	9.89845	10.5913	10.7926	9.65378	11.3172	10.6258	11.4376
746	214181_x_at	LST1	4.71118	5.29398	5.26204	5.15141	6.46788	4.88131	5.24105	5.90851	5.09076	4.9032	4.96369	4.771	5.49567	5.46747	5.2149	5.48944	5.17476	4.88275
747	214214_s_at	C1QBP	7.8877	7.64952	7.80866	7.93238	8.38928	7.004	7.26203	8.35435	7.43849	8.3651	7.93956	6.62628	8.34649	8.7858	7.42421	8.59407	8.35527	8.82724
748	214283_at	TMEM97	5.44118	5.24043	5.43962	5.41545	5.52693	5.50662	5.45132	5.44084	5.31338	5.44546	5.29562	5.26774	5.40007	5.31577	5.68395	5.61436	5.54862	5.58226
749	214307_at	HGD	5.39608	5.51864	5.97221	5.69094	5.51739	5.89348	6.22252	5.08815	6.25135	5.39752	4.93439	5.81609	4.96758	4.42327	5.59346	4.96579	5.10441	5.28074
750	214308_s_at	HGD	6.05511	6.01901	5.80161	6.06132	5.51213	5.72265	6.03082	5.52885	6.29624	5.50813	5.01478	5.89942	5.50836	4.99164	5.45854	5.31097	5.40425	5.41147
751	214427_at	NOP2	6.84979	6.6532	6.57819	6.52151	6.95609	6.56789	6.50945	6.79696	6.4326	6.91114	6.86582	6.31826	6.6694	7.30267	6.73495	7.47503	7.18985	6.88645
752	214449_s_at	RHOQ	3.86187	4.21344	3.91311	3.44493	4.22613	3.98072	3.68451	4.1331	3.49368	3.77661	3.44893	3.98072	3.75211	4.20437	3.63073	4.03004	3.61664	3.62071
753	214513_s_at	CREB1	5.69282	5.74916	5.6291	5.29978	5.84116	5.54377	5.21183	5.29896	5.46947	5.92004	5.78557	5.83472	5.5652	5.43859	5.51103	5.40915	5.38041	5.30565
754	214574_x_at	LST1	5.07297	5.58786	5.23641	4.78643	6.48553	4.89593	5.29524	5.76857	4.83061	5.26015	5.1779	5.3947	5.41318	5.42802	5.22944	5.6538	5.37823	4.71927
755	214592_s_at	SNAPC5	3.2956	3.35652	2.99106	3.31209	3.35492	3.28527	3.5011	3.538	3.55844	3.37503	3.24381	3.43014	3.47035	3.17091	3.33866	3.54237	3.32484	3.21885
756	214649_s_at	MTMR2	4.95678	5.05362	4.89151	4.80632	5.00897	4.76442	4.74272	5.06985	4.69573	4.78769	4.88615	4.78379	4.82494	5.10544	4.74088	5.54475	4.61847	5.16691
757	214677_x_at	IGLJ3	12.7599	13.4529	12.9329	11.9234	13.4598	12.1378	11.2006	13.6733	11.3069	12.8814	12.8243	11.8529	13.0805	13.4731	10.8049	13.3249	12.7853	12.6518
758	214701_s_at	FN1	3.97924	3.66265	3.91046	4.04883	3.8405	3.81671	3.84697	3.85222	3.80203	4.04858	3.99223	3.86712	3.83262	3.76852	3.91521	3.95016	4.2338	4.09838
759	214702_at	FN1	2.37109	2.37885	2.42261	2.64956	2.69273	2.50798	2.52181	2.46915	2.33082	2.44623	2.2678	2.36326	2.6275	2.36699	2.34427	2.55584	2.49871	2.49736
760	214710_s_at	CCNB1	5.61761	6.10015	5.71952	5.96343	7.32123	5.11025	4.50505	7.24391	5.82683	7.15682	7.20069	4.50864	7.84656	8.21316	6.23898	7.99646	7.47358	7.67783
761	214729_at	TWISTNB	2.48366	2.61053	2.50841	2.53122	2.57	2.40171	2.52019	2.57	2.84045	2.53542	2.41039	2.52518	2.59011	2.42097	2.56455	2.37253	2.57009	2.68374
762	214737_x_at	HNRNPC	9.38889	9.54382	9.43462	9.49196	9.68214	9.02071	9.03812	9.71048	9.10595	9.69914	9.82012	9.18055	9.81924	9.80187	9.44115	10.0777	9.66723	9.79763
763	214749_s_at	ARMCX6	6.95978	7.21849	7.09008	6.99946	7.58244	7.13997	7.26358	7.56186	7.15818	6.95394	6.74046	7.00474	7.13786	7.85058	7.42434	7.41965	7.85034	7.64879
764	214938_x_at	HMGB1	11.1628	11.3731	11.5261	11.4269	11.6599	11.2581	11.2521	11.6919	11.4861	11.5274	11.6215	11.2711	11.6986	11.8411	11.5563	11.9416	11.6634	11.8451
765	215070_x_at	RABGAP1	4.25796	4.37079	4.27918	4.38236	4.20448	4.31456	4.52532	4.20613	4.51542	4.48552	4.58222	4.47495	4.38424	4.39627	4.53165	4.3639	4.53815	4.39716
766	215103_at	CYP2C18	8.89467	9.24791	9.64653	9.42434	8.35028	9.49218	9.33525	8.90479	9.39731	8.86171	8.46119	9.2859	8.97388	8.53153	9.00354	8.38836	8.34091	8.39681
767	215121_x_at	IGLJ3	12.2281	12.879	12.5131	11.4248	12.922	11.5686	11.0268	13.0741	11.0957	12.2811	12.2935	11.3011	12.4457	12.8591	10.5366	12.6687	12.1655	12.1316
768	215128_at	C12orf45	3.78268	3.37073	3.28171	3.64187	3.44138	3.45168	3.42451	3.44607	3.34566	3.69891	3.45385	3.27951	3.32174	3.45168	3.45168	3.22881	3.66492	3.79087
769	215299_x_at	SULT1A1	11.2878	10.9879	10.987	11.3129	10.7982	10.9232	11.2078	11.0015	11.0729	11.1354	10.7988	11.1589	11.1731	10.186	11.4556	10.3926	10.9244	10.7794
770	215363_x_at	FOLH1B	11.2014	11.3766	11.657	11.3938	10.747	11.528	11.6526	10.9914	11.6502	11.1447	10.8488	11.2369	10.9895	10.0491	10.816	10.6335	10.884	10.9948
771	215379_x_at	IGLJ3	11.2075	11.7664	11.3469	10.4386	11.7917	10.5872	9.63673	12.026	9.87725	11.4078	11.1873	10.3505	11.4819	11.6725	9.30171	11.6567	11.2444	11.0023
772	215380_s_at	GGCT	8.05482	8.37957	8.29836	8.28567	8.49979	7.98003	8.10306	8.49092	7.90145	8.43501	8.18005	8.18737	8.43149	8.69992	8.40259	8.83475	8.54746	8.9543
773	215416_s_at	STOML2	7.71403	7.72102	7.64126	7.6951	7.9463	7.26765	7.16792	7.74515	7.26024	7.7001	7.3055	7.27042	7.67111	7.95431	7.57351	8.2048	7.87278	8.03193
774	215420_at	IHH	6.04767	5.74917	5.68595	5.80838	5.62126	6.09229	5.97264	5.69818	5.87232	5.75452	5.75838	6.15647	5.73594	5.47025	5.78866	5.96624	5.4694	5.72328
775	215621_s_at	IGHD	3.85018	3.41462	3.8824	3.773	3.66648	3.82325	3.73354	3.68151	3.78918	3.73242	4.13797	3.47221	3.61824	3.80654	4.04551	4.1743	3.73685	3.81075
776	215623_x_at	SMC4	3.58456	3.34095	3.29473	3.33772	3.23726	3.22579	3.43924	3.27402	3.39883	3.57834	3.26791	3.50299	3.37418	3.61417	3.42796	3.49051	3.42702	3.3665
777	215633_x_at	LST1	5.54697	5.71136	5.59097	5.5431	6.03682	5.21991	5.49484	6.02278	5.26574	5.47476	5.97259	5.28981	5.55398	5.85331	5.10659	6.04083	5.95593	5.27163
778	215946_x_at	IGLL3P	9.48907	10.1773	9.7438	8.97992	10.196	9.13338	8.379	10.602	8.30887	9.72488	9.54514	8.75278	9.9516	10.242	7.95397	10.1776	9.74799	9.34062
779	215963_x_at	RPL3	10.6173	10.7689	10.7726	10.9371	10.8907	10.3971	10.6602	10.7487	10.6662	10.6022	10.8292	10.3464	10.8406	10.8685	10.6433	11.024	10.7865	10.7408
780	215984_s_at	ARFRP1	4.71413	4.85203	4.97019	5.11422	4.64711	4.5332	4.78346	4.52021	4.60112	5.16126	4.87839	4.69515	5.09469	4.4191	4.32215	5.06512	4.66217	4.55046
781	216044_x_at	FAM69A	5.85368	6.62363	6.08482	5.59833	6.84671	6.03673	5.85647	6.73437	5.9864	6.07254	5.73886	6.26293	6.2306	6.86464	6.13192	6.78323	6.57009	6.98687
782	216064_s_at	AGA	5.62598	5.70088	6.06635	5.46851	6.11174	5.41093	5.26505	5.79832	5.68976	5.73846	4.97044	5.41102	5.56577	5.1751	5.35986	5.5589	5.37924	5.72065
783	216237_s_at	MCM5	5.14048	5.79769	5.51976	5.51463	6.56111	5.39552	5.61496	6.40002	5.8948	5.8996	6.0047	5.03724	6.07132	6.48898	5.88919	7.01839	6.53523	6.8431
784	216396_s_at	EI24	6.39935	6.06096	6.83718	6.13956	6.70948	5.9884	5.89032	6.33911	6.2632	6.7709	6.33525	6.16531	6.24021	6.74126	6.52676	7.77213	7.32858	6.63361
785	216424_at	CD4	2.73595	2.50745	2.71584	2.74227	2.76775	2.63104	2.87693	2.64851	2.79155	2.77697	2.83951	2.6314	2.88314	2.74055	3.10007	2.95301	2.83894	2.61575
786	216442_x_at	FN1	5.6799	6.89099	6.15017	6.14303	6.6132	5.16753	5.51974	7.48852	5.21151	5.53996	6.02897	6.1909	5.90261	6.79341	5.95792	5.66907	5.9305	6.21468
787	216551_x_at	PLCG1	5.72406	5.56945	5.77951	5.54405	5.32309	5.84427	5.74728	5.57166	5.56837	5.32933	5.46216	5.73017	5.33395	5.0215	5.44803	5.40446	5.36175	4.89124
788	216598_s_at	CCL2	4.32391	5.02665	4.73398	4.13602	6.24836	3.64863	4.12005	5.78627	4.15501	4.08638	4.19369	3.76038	4.22597	4.72965	3.95093	4.98276	4.25351	4.71034
789	216602_s_at	FARSA	5.90827	5.73704	5.92921	6.11398	6.44917	5.68429	5.90486	6.2312	5.45724	5.99247	5.85949	5.1202	6.22354	6.47842	5.7029	7.07075	6.15276	6.60861
790	216640_s_at	PDIA6	9.13709	8.76771	8.70099	8.6581	8.87048	8.14385	7.89436	9.00626	8.31954	9.34009	8.85242	8.34722	9.19474	9.0215	8.65456	9.53174	9.11521	9.33816
791	216775_at	USP53	2.47483	2.34605	2.41359	2.44001	2.41685	2.423	2.44001	2.52085	2.39366	2.6398	2.35236	2.44984	2.46728	2.38472	2.39491	2.43804	2.57662	2.47909
792	216952_s_at	LMNB2	5.94242	5.74916	6.04767	6.30636	6.53941	5.95006	6.12401	6.72766	5.74778	6.31356	6.3903	5.51233	6.7062	6.97239	6.16298	7.13537	6.68078	7.1121
793	216971_s_at	PLEC	5.92764	5.1173	6.57087	6.26005	3.75819	4.90296	5.64198	4.62878	4.98732	5.9637	5.76744	5.67782	6.37729	4.95835	4.69064	5.30692	4.42933	6.00224
794	217047_s_at	FAM13A	9.0455	9.60143	9.54739	9.15418	9.23603	10.0582	9.27669	9.25691	9.75135	8.9506	8.46946	9.75537	8.49267	8.35869	9.5856	8.32666	8.34117	8.75761
795	217183_at	SPC24	5.50222	5.10332	5.64699	5.33929	5.21245	5.07645	5.52714	5.52332	5.52545	5.33159	5.97174	5.26393	5.44729	5.2765	5.47794	5.52122	5.60948	5.41613
796	217487_x_at	FOLH1B	10.4114	10.5088	10.8229	10.4118	9.79733	10.324	10.0826	9.75879	10.4404	10.1087	9.62448	10.0984	9.79061	8.45702	9.40512	9.55555	9.2801	9.54634
797	217684_at	TYMS	3.37668	3.36887	3.17141	3.29384	3.20562	3.51821	3.20562	3.31169	3.25273	3.44114	3.30216	3.42235	3.18169	3.11808	3.52668	3.31344	3.44922	3.18966
798	217705_at	PRKD1	2.49437	2.66762	2.4492	2.57881	2.53097	2.47279	2.557	2.29087	2.53593	2.486	2.41036	2.51409	2.53987	2.44968	2.49817	2.6219	2.69667	2.53618
799	217720_at	CHCHD2	11.1562	10.7899	10.9779	11.0446	11.2168	10.8358	10.6752	11.2002	10.9454	11.1426	11.1938	10.7321	11.3975	11.1436	11.0558	11.4711	11.4738	11.388
800	217727_x_at	VPS35	9.85711	10.976	10.4658	10.5753	10.8359	11.1869	11.1469	10.0396	10.7792	9.85932	9.57325	11.0684	9.58911	9.69489	11.1081	9.99736	10.154	9.86038
801	217738_at	NAMPT	6.81088	7.32722	7.62989	7.45014	7.80216	7.21124	7.65058	7.5854	7.23052	8.00436	7.5457	7.60903	8.18975	7.95182	7.82923	8.02381	8.0371	8.52647
802	217739_s_at	NAMPT	7.14658	7.33246	7.42934	6.96143	7.89801	7.1535	7.26028	7.62934	6.95347	8.44736	7.8855	7.89323	8.27887	8.11446	8.09337	8.22894	7.9408	8.49428
803	217762_s_at	RAB31	5.89688	6.71742	6.03079	5.98961	6.8431	6.37766	6.3759	6.70555	6.45912	5.1501	6.39706	5.93987	6.06556	7.05221	5.88222	6.3484	6.99249	6.44163
804	217763_s_at	RAB31	5.80333	6.3162	5.63483	5.55683	6.56111	6.04178	5.77583	6.43056	6.69848	5.06922	5.89322	5.06185	6.13918	6.5841	5.20102	5.95586	6.87932	5.87289
805	217764_s_at	RAB31	6.22267	6.6524	6.48962	6.08475	6.85319	6.08064	6.28326	6.75482	6.6749	5.57184	6.33717	6.18476	6.67807	6.94203	5.56529	6.17151	7.06306	6.36999
806	217774_s_at	TRMT112	7.47289	8.17611	7.48007	8.08413	8.45631	7.55998	7.79846	8.23058	7.57002	7.60202	7.65071	7.49154	8.10726	8.29242	7.52611	8.58475	7.84642	7.83797
807	217786_at	PRMT5	6.16956	6.14304	5.94617	6.19755	6.54053	5.40649	5.56668	6.37965	5.75662	5.9221	5.98201	5.29237	6.21709	6.96271	5.92777	7.39236	6.1564	6.70378
808	217840_at	DDX41	6.69135	6.62345	6.75777	6.59953	6.90929	6.52499	6.46972	6.82702	6.43469	6.68702	6.3889	6.39675	6.69709	6.6916	6.30165	7.05044	6.87178	6.87178
809	217848_s_at	PPA1	10.539	10.5983	10.3719	10.4171	10.8999	10.429	10.669	10.7373	10.6034	11.3612	10.7794	10.485	11.0461	11.0154	11.1229	10.7279	11.1639	11.1318
810	217871_s_at	MIF	9.01791	9.17356	9.12136	9.65315	10.1088	9.17943	8.88253	9.98128	9.54193	9.38915	10.3574	8.49877	10.102	10.7487	8.79347	10.5974	10.2784	9.86743
811	217878_s_at	CDC27	5.4204	5.35831	5.05568	5.086	5.60791	5.67265	5.36157	5.84063	5.25273	5.80475	5.63343	5.22119	5.92127	6.16253	6.00278	6.08223	5.9688	5.80802
812	217879_at	CDC27	5.80443	6.00899	5.91315	5.20379	6.09333	4.98041	5.54108	5.92909	5.27929	6.32362	5.64361	5.46853	6.1102	6.32022	5.97124	6.45879	5.98164	6.35725
813	217880_at	CDC27	5.48566	5.75651	5.73479	5.57951	5.80781	5.48671	5.62293	5.77159	5.70523	5.87756	5.82944	5.73015	6.00123	6.4642	5.88883	5.93835	6.1789	6.04117
814	217881_s_at	CDC27	6.12656	5.87686	6.13161	5.79524	6.02142	5.08625	4.95328	5.5196	5.11658	6.21989	6.25913	5.90589	5.9427	5.65218	5.66524	5.88193	5.52001	5.9188
815	217906_at	KLHDC2	8.47547	8.90601	9.18077	9.1009	8.67829	8.82972	8.78804	8.50997	8.8883	8.49753	7.85244	9.25845	8.37063	8.24121	8.61893	7.77825	8.27762	8.42716
816	217912_at	DUS1L	7.41263	7.34216	7.55895	7.60925	7.67998	7.39295	7.43637	7.76664	7.52482	7.3898	7.77998	7.34364	7.67828	8.03075	7.61279	8.24609	7.76485	7.86061
817	217919_s_at	MRPL42	7.62275	7.75439	7.54899	7.35856	8.08398	7.04582	6.9142	7.76876	7.33742	7.83612	7.12489	7.29292	7.47953	7.33914	7.28492	7.72488	7.15106	7.80202
818	217927_at	SPCS1	10.2191	10.2278	10.4045	10.1124	10.6009	10.2882	10.2759	10.4036	10.0436	10.1209	9.50948	10.0563	9.80033	9.95439	9.99329	10.1682	10.0324	10.1527
819	217947_at	CMTM6	8.47463	8.96005	8.89097	8.42569	9.26963	8.90663	9.1161	9.38215	8.9647	8.61842	8.67782	8.56925	9.21183	9.87144	9.26575	9.5301	9.79357	9.56182
820	217962_at	NOP10	10.1745	10.0061	9.89393	9.91826	10.2357	9.99943	9.73838	10.2797	9.71134	10.1149	10.2477	9.91816	10.2589	10.3257	9.65145	10.5681	10.1908	10.2752
821	217980_s_at	MRPL16	8.30419	8.23232	8.23764	8.41841	8.5697	8.2086	8.24601	8.57011	8.24135	8.48698	8.29008	8.04184	8.42782	8.669	8.09975	8.74346	8.46729	8.81334
822	217987_at	ASNSD1	6.48375	7.2372	6.90838	6.80574	7.13362	6.72214	6.12004	6.9036	6.77673	6.58718	6.1464	6.8214	6.58613	6.9949	7.50918	6.61779	6.64385	6.78806
823	218004_at	BSDC1	7.14356	7.56585	7.34457	7.40462	7.49852	7.53508	7.47189	7.2168	7.18932	7.32116	6.31033	7.5454	7.08798	7.11278	7.28439	6.90744	6.85559	7.16105
824	218007_s_at	RPS27L	10.8907	10.9848	10.94	11.1265	10.9219	11.0086	10.9421	11.2537	11.0051	11.2191	10.9675	11.1014	11.176	11.0827	11.2435	10.9776	11.0875	11.2033
825	218009_s_at	PRC1	5.27546	5.83639	5.40739	5.83242	6.49952	5.06408	4.75837	6.40428	5.55528	6.74146	6.86553	5.20307	6.85773	7.47234	5.72971	7.55931	6.94821	7.35821
826	218014_at	NUP85	6.04911	6.65556	6.11168	6.25191	6.38991	5.72671	5.81299	6.33566	5.92472	6.4303	6.38438	6.33718	6.2306	6.65053	6.08356	6.83318	6.37708	6.72861
827	218027_at	MRPL15	7.99416	8.09953	8.26124	8.18982	8.4915	7.72325	7.60556	8.51832	8.10781	8.23702	8.20638	7.48917	8.45794	8.24222	8.11173	8.8153	8.49267	8.94064
828	218039_at	NUSAP1	5.76254	6.46499	6.19004	6.36804	7.11013	5.74872	5.61537	7.13534	6.43032	7.44031	7.51948	5.74665	7.43513	7.98599	6.89799	7.46107	7.31469	7.72653
829	218049_s_at	MRPL13	6.99714	7.14233	7.26168	7.04774	7.45247	6.72975	6.67319	7.4192	6.91545	7.15525	6.8557	6.61371	7.60996	7.41047	7.05897	7.60699	7.12607	7.75729
830	218057_x_at	EMC8	7.58595	7.41559	7.43298	7.47841	7.73109	7.50349	7.33567	7.95276	7.31322	7.65271	7.63916	7.17593	7.62265	7.90826	7.42088	8.44804	8.28346	8.22658
831	218072_at	COMMD9	7.24775	7.24607	7.25374	7.35539	7.60851	7.21083	7.11585	7.63654	7.45927	7.43158	7.34172	7.2793	7.36614	7.25724	7.37277	7.70971	7.5656	7.75257
832	218073_s_at	NDC1	3.57179	4.31163	3.83683	3.8406	4.84684	3.42172	2.99701	4.50299	3.58777	4.40993	3.99965	3.20449	5.0249	4.88949	4.38863	5.68293	4.66144	5.25131
833	218096_at	AGPAT5	7.29292	6.88568	7.10192	6.95925	7.81249	7.06595	7.03189	7.88174	7.01307	7.5427	7.51323	6.56913	7.51588	8.67055	7.72429	8.41935	8.12202	8.58772
834	218106_s_at	MRPS10	7.42923	6.50178	7.32511	6.81706	6.77927	6.6322	6.64868	6.97834	6.08829	7.29941	6.42788	6.83897	6.9777	7.02702	6.39581	6.9338	7.24164	7.4264
835	218108_at	UBR7	6.10816	6.72994	6.65269	6.54379	6.84364	6.36064	6.22953	6.48239	6.57031	6.44088	6.08234	6.21697	6.39312	6.3115	6.0608	6.65033	6.4986	6.794
836	218117_at	RBX1	7.69709	7.86888	8.07404	7.87754	8.04247	7.75252	7.66485	8.03114	7.71837	7.83513	7.45846	7.65089	7.94715	8.00296	8.0278	8.02738	7.93319	8.40079
837	218133_s_at	NIF3L1	6.69734	6.71551	7.19225	6.58271	7.19913	6.72236	6.60952	7.02777	6.71457	6.98973	6.71583	6.33688	6.82416	7.17885	6.97491	7.32589	6.94034	7.27925
838	218155_x_at	TSR1	7.05628	6.56232	6.80518	7.20898	6.60874	6.8578	6.95082	6.77664	6.82907	7.13822	7.4064	7.16401	6.94473	7.03194	7.05339	6.94995	7.00001	6.84312
839	218156_s_at	TSR1	4.1314	4.41883	4.1536	4.23387	4.7863	3.78731	4.07252	4.1959	4.06942	3.93911	4.41076	3.87307	4.29495	4.5201	3.89548	4.35623	4.25261	4.88693
840	218188_s_at	LMNB2	7.67167	7.3279	7.61044	7.68747	7.71266	7.20887	7.5307	7.67768	7.39461	7.92319	7.83068	6.9567	7.88872	7.90556	7.69562	8.32344	8.27657	8.0701
841	218200_s_at	NDUFB2	9.85343	9.52135	9.70442	9.73395	9.83434	9.60207	9.63303	10.0019	9.82564	10.0691	9.86245	9.45692	9.96472	10.108	10.1329	10.0532	10.3457	10.2673
842	218201_at	NDUFB2	8.25781	7.76203	7.96971	7.97058	8.22385	7.74636	7.87162	8.35986	7.99764	8.24906	8.03017	7.63561	8.13411	8.23716	8.12629	8.35477	8.23028	8.35019
843	218202_x_at	MRPL44	3.79045	3.74638	3.69428	3.72512	3.62845	3.65928	3.60464	3.82388	3.46512	3.72036	3.75087	3.594	4.35787	3.65691	3.76325	4.16843	3.77402	4.09225
844	218205_s_at	MKNK2	9.48218	9.53054	9.60467	9.57304	9.18985	9.44562	9.66075	9.14429	9.533	9.46963	9.5328	10.1747	9.70467	9.25335	9.36449	8.92726	9.2801	9.32978
845	218237_s_at	SLC38A1	5.57785	7.14321	6.60464	6.47772	7.33662	5.60547	6.72691	7.88494	6.65534	6.33769	7.33412	7.13651	7.47992	9.02453	7.65808	7.27034	8.54449	8.11589
846	218245_at	TSKU	6.79417	7.0739	6.99669	6.95656	7.04851	7.16607	7.18278	6.80353	7.15761	6.61675	6.4564	6.89969	6.4399	6.7371	6.81797	6.65794	6.86344	6.5206
847	218252_at	CKAP2	5.42533	6.5124	6.41622	6.24689	6.74022	5.82011	5.74916	6.56601	5.95453	6.81142	6.59435	6.07193	7.15205	6.97469	6.47561	6.67059	6.59142	7.00009
848	218253_s_at	EIF2D	6.84083	7.54119	7.24716	7.43791	7.59742	6.78151	7.09979	7.54043	7.09138	7.28677	7.1728	7.11397	7.41017	7.76807	7.60777	7.78075	7.5153	7.73262
849	218291_at	LAMTOR2	7.50137	7.57042	7.54466	7.51051	7.69823	7.50032	7.36154	7.60964	7.377	7.32781	7.09794	7.4332	7.3461	7.38354	7.19791	7.61535	7.41503	7.46156
850	218308_at	TACC3	5.75684	5.5921	5.61803	5.85796	6.3127	5.32036	5.47657	6.32979	5.90187	6.49467	6.64592	5.24244	6.44518	6.50476	5.62306	6.83427	6.64616	6.46988
851	218336_at	PFDN2	6.73656	6.78866	6.89362	6.59288	7.32576	6.79282	6.56029	6.98499	6.39513	6.87287	6.70015	6.55673	6.96077	7.0784	6.4812	7.16274	6.81282	7.151
852	218339_at	MRPL22	7.06882	7.06016	7.07053	7.09643	7.20458	6.80425	6.72511	7.26134	6.75146	7.03125	7.12037	6.83743	7.49082	7.57813	7.022	7.65802	7.54231	7.8133
853	218349_s_at	ZWILCH	4.37966	4.9953	4.99305	4.47984	5.23843	4.08773	4.31354	5.16843	4.30137	5.32717	5.81012	4.31069	5.98364	6.02749	5.14319	5.9982	5.78746	6.34178
854	218350_s_at	GMNN	7.04884	7.71337	7.39615	7.48644	8.12144	7.26703	7.3433	7.73455	7.19023	7.302	7.25277	7.51424	7.73973	8.25307	7.73264	8.11769	8.00472	8.58278
855	218355_at	KIF4A	3.62322	4.44082	4.02416	4.67367	5.31163	4.0976	4.0111	5.13101	4.49102	5.34456	5.28935	3.91699	5.31163	6.2716	4.90798	6.24663	5.60118	6.24244
856	218365_s_at	DARS2	4.89016	4.89095	5.09944	4.64467	5.27786	4.83318	4.84937	5.26571	4.7154	5.19865	5.13299	4.53498	4.94054	5.06662	5.02832	5.71067	4.82817	5.12819
857	218373_at	AKTIP	6.36597	6.53293	6.30855	6.35857	6.58613	6.41186	6.70429	6.51156	6.34596	6.63355	5.69283	6.42313	6.25494	6.04273	6.25185	6.29185	6.05979	6.43216
858	218374_s_at	C12orf4	4.28505	4.4747	4.37331	4.33164	4.40977	3.88543	3.66158	4.4746	3.90091	4.29039	3.93291	4.46844	4.37779	4.61404	4.18123	4.92042	4.39105	4.18677
859	218385_at	MRPS18A	6.809	6.8765	6.94568	7.08721	7.19617	7.03109	7.06228	7.07353	7.02725	7.08607	7.3604	6.8345	7.24301	7.28402	7.23586	7.64602	7.53141	7.58323
860	218394_at	ROGDI	5.71449	5.93767	5.87992	5.83917	5.37819	5.87052	5.83772	5.4828	5.65557	5.45205	4.71851	5.93094	5.54041	4.95472	5.33658	4.96481	5.2784	5.16162
861	218404_at	SNX10	3.49584	3.78121	3.64657	3.70441	4.55774	3.49098	3.31822	4.11886	3.38539	3.64449	3.34635	3.56384	4.97862	4.61595	3.7919	4.31087	4.15303	4.38871
862	218429_s_at	C19orf66	7.61251	8.18889	7.36605	7.4289	8.13612	8.01369	7.41634	8.12853	7.56024	8.19203	8.24205	8.15492	7.99985	7.82045	7.66892	8.47083	8.17816	8.28772
863	218467_at	PSMG2	9.44831	9.58364	9.70261	9.62175	9.88374	9.48855	9.47393	9.86593	9.59608	9.73223	9.75793	9.47988	9.76265	9.90978	9.54942	10.0219	9.93014	9.90501
864	218483_s_at	IFT46	4.715	4.79679	4.87839	4.68739	4.53001	4.81764	4.75073	4.54606	4.65397	4.74785	4.59142	4.49539	4.43173	4.6067	4.61435	4.34554	4.7458	4.50305
865	218516_s_at	IMPAD1	5.58755	5.12166	5.36418	5.16383	5.61559	5.18465	5.33953	5.51521	5.20156	5.60783	5.32351	5.03331	5.347	5.27728	5.18581	5.62046	5.57107	5.3813
866	218542_at	CEP55	4.52251	4.64263	4.47852	4.90255	5.71618	3.68692	4.03846	5.78448	4.38183	5.98456	6.2788	4.16619	6.31176	6.72089	5.18881	6.72201	5.72458	6.46218
867	218558_s_at	MRPL39	7.05353	7.08582	7.0135	6.88933	7.46519	6.83116	6.94881	7.71225	6.73932	6.98354	6.73785	6.62241	6.62193	7.33036	6.87673	7.68301	7.32038	7.81495
868	218561_s_at	LYRM4	5.35366	5.37217	5.28031	5.36262	5.78545	5.12734	5.00155	5.93058	5.21717	5.6339	5.10291	4.64157	5.64919	6.10855	5.44248	6.57587	6.08788	6.28992
869	218567_x_at	DPP3	7.06644	6.62449	6.78611	6.76014	7.06444	6.58811	6.74451	7.24445	6.87465	7.47616	7.30089	6.29086	7.38881	7.4993	7.02242	7.89949	7.39426	7.61184
870	218576_s_at	DUSP12	5.30312	5.82463	5.62385	5.66385	5.84116	5.33632	4.97821	5.63233	5.31158	5.50285	4.93901	5.61894	5.48425	5.67754	5.45638	5.94373	5.42007	5.75585
871	218582_at	MARCH5	6.90825	6.99339	6.93291	6.94229	7.36616	6.88074	6.55048	7.049	6.78548	6.87956	6.13977	7.12077	6.73677	6.04562	7.01077	6.35129	6.61167	6.62957
872	218593_at	RBM28	4.2852	4.69474	4.22254	4.28271	4.47401	3.67655	4.02881	4.03371	3.8754	4.19716	4.34474	3.88419	4.06186	4.58065	4.00573	4.60969	4.31838	4.58511
873	218622_at	NUP37	6.24257	6.34265	6.35678	6.40931	6.98117	5.96008	5.77093	6.78858	6.15127	6.6495	6.58832	6.33768	6.90817	7.48599	6.57144	7.50239	7.10957	7.36044
874	218633_x_at	ABHD10	5.82997	6.1244	6.0933	6.06025	6.01871	5.38774	5.95926	6.15442	6.01212	6.03012	5.73415	5.58741	6.39107	6.62881	6.0984	6.18221	6.56515	6.6601
875	218654_s_at	MRPS33	7.94783	7.8894	8.14872	8.05737	8.66237	7.4836	7.86388	8.44345	8.15397	8.24366	8.04624	7.77229	8.36188	8.53048	8.26129	8.77476	8.6286	8.83678
876	218657_at	RAPGEFL1	7.62007	7.49904	7.83277	7.80062	6.91661	7.88289	7.53294	7.10895	7.52559	6.72417	6.84868	7.82169	6.46321	7.11655	6.54592	6.28782	6.57378	6.8387
877	218662_s_at	NCAPG	4.88567	5.13571	4.84696	5.33928	5.49032	4.96226	4.62906	5.59517	5.29566	5.6372	5.59967	5.23196	6.34922	6.8834	5.96418	6.13009	6.24719	6.56183
878	218663_at	NCAPG	4.54899	4.33984	4.58364	4.54246	4.73235	4.35487	4.31869	5.05373	4.63786	5.60005	5.2149	4.40761	5.59356	5.60138	5.39776	5.2005	5.31786	5.78949
879	218667_at	PJA1	4.78478	5.39566	5.31843	4.90085	5.48088	5.38263	4.97983	5.23735	4.91886	5.03911	5.28312	5.09167	5.26951	5.85919	5.10243	5.47606	5.41308	5.92541
880	218670_at	PUS1	4.57406	4.81414	4.85992	4.9176	4.71109	4.40852	4.42981	4.96854	4.39935	4.854	4.73139	4.31473	4.87113	5.21336	4.24613	5.3628	4.94617	5.2195
881	218710_at	TTC27	4.90236	5.15688	5.22986	5.385	5.75779	4.94691	4.77004	5.59967	5.19453	5.38679	5.33751	4.92155	5.85874	5.93796	5.67512	6.28838	5.92071	6.25735
882	218719_s_at	GINS3	4.45434	4.4191	4.49817	4.28872	5.02387	4.5806	4.54823	5.08161	4.2198	4.75411	4.84143	3.92553	4.74305	5.05558	4.78737	4.96585	4.94132	4.94336
883	218722_s_at	CCDC51	7.0635	6.91089	7.06768	6.85939	7.05719	6.7618	6.84557	7.34118	6.91031	6.94029	6.78244	6.60853	7.03733	7.07138	6.84037	7.34172	7.24427	7.29889
884	218726_at	HJURP	4.28495	4.49313	4.45032	4.59874	5.17802	4.21007	3.87663	5.16659	4.71201	4.88542	5.26372	4.31513	5.1607	5.67469	4.984	5.52244	4.92055	5.54098
885	218755_at	KIF20A	4.17049	4.55289	4.16773	4.42815	5.32179	3.74249	3.99091	5.32306	4.38833	5.71105	5.50061	3.72201	5.53096	5.88441	4.86535	6.08163	5.28063	5.14989
886	218768_at	NUP107	6.11631	6.74981	6.65063	6.3967	6.71477	6.00065	5.97416	6.82702	6.07125	6.45892	6.68376	6.26522	6.85887	7.23152	6.51728	6.79985	7.09962	7.15475
887	218774_at	DCPS	5.11989	5.07236	5.14254	5.09045	5.8808	4.95785	4.85375	5.77727	4.9188	5.48362	5.40295	4.76754	5.42053	6.08374	4.66233	6.11408	5.16324	5.57334
888	218777_at	REEP4	5.20692	5.13044	5.19293	5.16879	5.61107	5.30469	5.39876	5.89186	5.43997	5.41129	5.16158	4.98008	5.35612	5.91004	5.228	6.31377	5.89979	6.0912
889	218780_at	HOOK2	8.03491	8.00109	7.89563	7.99466	7.69802	8.0229	7.66301	7.27364	7.65124	7.9441	7.43771	8.40301	7.64572	7.02418	7.62394	7.33934	7.44387	7.33815
890	218782_s_at	ATAD2	3.03798	3.58432	3.4256	3.51934	3.89155	3.32976	3.20275	3.65066	3.35672	3.55245	3.65167	3.44257	3.65331	3.56006	3.56506	4.02361	3.80117	4.29384
891	218796_at	FERMT1	8.21635	8.10689	8.39567	8.05054	7.48206	7.63258	7.80103	7.7513	7.7268	8.3261	8.26119	7.67199	8.10304	8.05639	8.00829	7.54659	7.83172	7.89141
892	218830_at	RPL26L1	7.66718	7.62849	7.42615	7.48746	7.7985	7.31516	7.43187	7.95045	7.34316	7.92212	7.77832	7.40356	7.97244	8.3686	7.76503	8.38122	8.44364	8.52195
893	218855_at	TPRA1	5.73093	5.49066	5.92646	5.77695	5.4333	5.74925	5.73418	5.30083	5.79368	5.32423	5.6368	5.86131	5.96017	5.67808	5.02894	5.62963	5.50573	5.9438
894	218865_at	MARC1	5.69198	5.45299	5.33121	5.59427	5.68775	5.76513	5.46984	6.10391	5.4443	6.09318	6.00105	5.16371	5.98271	6.38878	5.94216	6.54581	5.85055	6.14428
895	218866_s_at	POLR3K	5.74283	5.55435	5.65805	5.52703	6.16466	5.44067	5.2313	5.84628	5.27568	5.76325	5.61971	5.12855	5.64794	6.01153	5.36627	6.48321	6.0649	6.37612
896	218875_s_at	FBXO5	2.26092	3.24325	3.32829	3.12525	3.7076	2.88519	2.64596	3.50824	2.79932	3.16312	3.23602	2.91831	3.89162	3.86181	3.17089	3.37213	3.64121	4.06666
897	218967_s_at	PTER	6.23509	6.83855	7.05019	6.58023	7.1588	7.02626	7.22436	7.1455	7.21191	6.04757	5.34261	6.46059	6.26271	6.32269	6.5834	6.43109	6.47773	6.79052
898	218992_at	PLGRKT	8.32598	8.4178	8.06179	8.29479	8.93917	8.27032	8.29961	8.72757	8.23542	8.77523	7.9699	8.08551	8.4207	8.10086	8.35674	8.51284	8.30946	8.3108
899	219004_s_at	MIS18A	3.8367	3.89452	3.94212	4.30937	4.21678	3.5213	3.5738	4.11284	3.94724	4.15075	3.77943	3.61139	4.2677	4.12403	3.96001	4.74245	4.44123	4.37364
900	219017_at	ETNK1	8.53818	7.96229	8.24825	7.74118	8.73088	8.00926	7.77071	8.63332	8.20703	8.4761	7.7309	7.67712	7.8356	8.00082	8.7925	8.11116	8.27238	8.61036
901	219030_at	TPRKB	8.10546	8.25305	8.09132	8.34655	8.52371	7.82724	7.72372	8.38302	7.76713	8.19001	7.41136	7.92131	8.02231	7.70185	7.74644	8.4519	7.9679	8.63845
902	219079_at	CYB5R4	6.00972	6.53454	6.15062	6.14676	6.54604	6.23369	5.89276	6.27907	6.2157	6.35497	5.48698	6.18566	6.22862	6.02185	6.25727	6.17891	5.937	6.38338
903	219117_s_at	FKBP11	7.60591	8.12916	7.78207	7.52842	8.9392	7.73286	7.3895	8.6996	7.3832	7.98386	8.04207	7.86309	8.14125	9.03948	7.876	9.13523	8.844	8.6852
904	219118_at	FKBP11	5.98854	6.62685	6.37101	5.77622	7.73701	6.27785	5.14577	7.3145	5.6543	6.23805	6.3791	6.03821	6.60456	7.29496	5.7009	7.6828	7.15116	7.29521
905	219128_at	C2orf42	4.71628	5.42678	5.04819	4.64784	5.22783	5.1246	4.73383	4.93	4.85309	4.51767	4.37873	5.07096	4.67459	4.96385	5.44902	4.57693	5.08482	5.03501
906	219148_at	PBK	4.76041	4.92055	5.10134	5.66824	6.15133	4.2735	4.33342	5.62196	4.77277	6.25528	6.12303	3.90147	6.85335	7.02217	5.507	6.98125	6.19385	6.85552
907	219159_s_at	SLAMF7	5.1407	6.50457	5.96073	5.72628	7.78568	6.87149	6.10869	7.84572	6.10463	6.15097	5.58577	5.79167	6.29789	7.72211	6.32048	7.004	6.45834	6.45304
908	219162_s_at	MRPL11	6.89864	7.10919	6.79786	7.09197	7.24893	6.49632	6.65335	7.22258	6.78573	7.25545	7.09383	6.28856	7.40234	7.53071	6.97753	7.78319	7.46601	7.68564
909	219175_s_at	SLC41A3	5.86643	5.9252	6.11912	5.92492	5.92081	5.9874	6.24662	6.01195	6.12815	6.08957	5.91405	5.67628	5.74941	6.23031	5.85338	6.43877	5.92405	6.25483
910	219203_at	EMC9	6.09722	6.44226	6.29072	6.17074	6.67922	6.40823	6.21031	6.72804	6.59046	6.54556	6.31377	6.23865	6.27728	6.42312	6.56881	6.52895	6.58054	6.52066
911	219217_at	NARS2	5.02541	5.50558	5.37903	5.34295	5.84628	5.06961	5.03486	5.68401	4.76648	5.58766	5.07322	4.6328	5.48764	5.66443	5.56661	6.13994	5.61984	5.79172
912	219238_at	PIGV	5.77755	6.35331	6.23467	6.204	6.69557	6.14937	6.19652	6.55996	6.12553	5.67911	6.0743	5.86489	5.88541	6.36585	6.05313	5.94799	5.51149	6.0222
913	219255_x_at	IL17RB	5.3859	5.7952	5.3243	5.79533	5.53277	5.32167	5.35628	5.82166	5.21647	5.3859	5.77241	5.40591	5.5531	5.95646	5.31284	5.03975	5.46185	6.0499
914	219260_s_at	ELP5	6.09623	6.18468	5.54298	6.25373	6.6662	5.31826	6.79477	6.58164	5.18765	6.29795	5.72941	4.70201	6.22203	4.86218	7.00006	5.39112	4.93384	5.1236
915	219262_at	SUV39H2	2.59529	2.52089	2.5586	2.38742	2.36794	2.52608	2.48871	2.59529	2.50058	2.39283	2.6438	2.60347	2.5384	2.6445	2.69063	2.44914	2.41977	2.62171
916	219263_at	RNF128	9.6964	9.80936	10.072	9.94316	9.46337	9.9418	9.73092	9.52753	9.93477	9.4345	9.27461	9.86699	9.0787	8.8764	9.54754	8.81474	8.93642	9.1622
917	219290_x_at	DAPP1	4.89698	4.6933	4.66572	4.90292	4.59951	4.75627	4.9264	4.58162	4.82647	4.96797	4.98048	5.05743	4.95926	4.91485	4.94129	4.44563	4.85005	4.67226
918	219305_x_at	FBXO2	6.72207	6.283	6.29836	6.75879	6.03648	6.77014	6.43114	6.49884	6.5581	5.8397	6.22672	6.64919	6.16653	5.91683	6.39567	5.72076	6.107	5.63789
919	219306_at	KIF15	3.50981	3.69169	3.86934	4.38809	4.93944	3.4058	3.37669	4.66797	3.89095	4.5099	5.04277	3.80192	5.11438	5.45512	4.68913	5.5057	5.18542	5.31462
920	219347_at	NUDT15	5.33336	5.54228	5.79368	5.29924	5.69899	5.07628	5.13507	5.61826	5.22591	5.49239	5.37941	4.85735	5.53509	6.02336	5.52971	6.28187	5.97263	5.9693
921	219392_x_at	PRR11	6.72757	6.68059	6.3313	6.7137	6.5743	6.57315	6.69374	6.45721	6.66633	6.99225	6.93531	7.03749	6.7613	7.04718	7.03947	6.67028	7.0762	6.66208
922	219403_s_at	HPSE	4.21436	3.85369	3.77859	3.79602	5.13529	4.17899	3.84992	4.39794	4.49558	4.07323	3.87238	3.43593	4.17746	4.97736	4.16002	5.05017	4.56231	4.74051
923	219413_at	ACBD4	6.19782	6.35161	6.29279	6.39428	5.86955	6.41751	6.46378	5.87972	6.08981	5.54778	5.38873	6.08191	5.49227	5.51922	5.67642	5.38487	5.31776	5.79673
924	219476_at	C1orf116	8.17078	8.05263	8.05778	7.96093	7.72035	8.04139	8.35927	8.27167	7.64197	7.57582	7.94083	7.95388	7.61906	7.91676	8.17885	7.97882	7.72391	8.45068
925	219485_s_at	PSMD10	7.03174	7.57467	7.38858	6.93112	7.42822	6.631	6.60252	7.4456	6.6566	7.22814	7.15873	7.22165	7.3198	7.06321	6.96147	7.00919	7.04927	7.02404
926	219520_s_at	WWC3	4.29646	4.86549	4.46369	4.40206	4.97747	4.35905	4.70776	4.90965	4.34506	4.1383	4.72893	4.25553	4.1383	5.28948	4.41203	4.16637	4.71505	4.59127
927	219539_at	GEMIN6	6.73649	6.68597	6.88419	6.90925	7.15978	6.68518	6.79217	6.85489	6.54994	6.73855	6.39104	6.88679	6.90867	6.94453	6.84763	6.89276	7.05202	7.20857
928	219543_at	PBLD	10.2944	10.8187	11.1451	10.6982	10.1477	10.773	10.8459	10.0728	10.9794	10.6658	10.1401	10.9288	10.3838	9.2419	10.3805	9.43997	9.71644	9.85442
929	219553_at	NME7	3.97251	4.62284	4.08542	3.86288	4.91845	4.21397	3.35449	4.65596	4.30137	4.17428	4.11376	3.91053	4.25675	5.0121	3.40235	4.63758	4.49149	4.9427
930	219555_s_at	CENPN	5.54817	6.02377	5.83443	6.06573	6.29486	5.30533	5.05181	6.33781	5.28422	6.60259	6.49369	5.43017	6.68121	7.01754	5.86747	7.14503	6.71017	7.07833
931	219588_s_at	NCAPG2	3.58314	4.16034	3.67183	3.59045	4.41334	3.44769	3.18288	4.38759	3.64338	4.38903	4.37247	3.04431	4.52836	4.21849	3.97209	4.81941	4.61078	4.96754
932	219615_s_at	KCNK5	7.42745	7.46475	7.59001	7.42135	7.01969	7.22429	7.61424	6.88191	7.29168	7.27922	6.54373	7.78565	6.80496	6.50468	7.08148	7.0275	7.0448	7.18298
933	219628_at	ZMAT3	3.99546	4.10312	4.27071	4.27831	4.37904	4.61048	4.43111	4.24922	4.51448	4.01198	4.14354	3.97207	3.98977	4.50017	4.45238	4.26063	4.00728	4.32098
934	219678_x_at	DCLRE1C	5.4807	5.70332	5.41111	5.71392	5.6295	5.62983	5.6049	5.66984	5.70861	5.71253	5.84782	6.09049	5.70312	5.81592	5.85828	5.58479	5.93971	5.65327
935	219819_s_at	MRPS28	6.63943	6.50172	6.54041	6.32618	6.87875	5.86407	5.75097	6.57269	5.63524	6.67608	6.09507	5.72793	6.83827	6.93212	6.2149	7.14913	6.48545	7.27253
936	219856_at	C1orf116	6.76967	6.36988	6.9886	6.28573	6.35128	6.13593	6.69329	6.0677	6.0655	6.58507	5.86469	5.92145	6.53051	5.9742	5.8324	6.11474	5.98125	6.48977
937	219978_s_at	NUSAP1	5.41922	6.19	5.83862	5.904	7.19649	5.92779	5.87177	7.25459	6.37169	7.05772	7.08147	5.9018	6.97443	7.77775	6.72126	7.40187	7.41658	7.44934
938	219990_at	E2F8	3.43054	3.86957	3.35381	3.71999	4.15282	2.95762	3.19765	4.45263	3.47894	4.05492	4.75239	3.03465	4.92156	5.56646	4.03761	4.91271	4.6222	5.55949
939	220183_s_at	NUDT6	3.7104	3.78163	3.87336	4.23564	3.67916	3.26207	3.16506	3.39256	3.23831	3.39613	3.63893	3.12774	3.33751	3.50283	3.39814	3.92572	3.47988	4.02626
940	220295_x_at	DEPDC1	3.05167	2.99263	2.94227	2.81794	3.14465	2.58118	2.5381	3.04431	2.8812	3.56216	3.4123	2.89821	4.02292	3.69405	3.02943	3.43608	3.16142	3.97059
941	220306_at	FAM46C	4.30969	4.9855	4.8455	4.29126	4.94987	4.86533	4.23282	4.90712	3.98958	5.18911	5.06654	5.67609	5.06794	6.24962	5.16319	5.28777	5.25357	5.33043
942	220468_at	ARL14	10.289	9.45243	9.7378	9.42989	9.035	9.97114	10.3927	9.26791	8.42432	8.66598	8.63095	9.42447	9.526	8.7998	8.80228	8.85443	8.49453	9.29238
943	220690_s_at	DHRS7B	6.98448	6.84485	6.92816	7.00761	7.03919	6.83948	6.65992	7.12508	6.92412	6.72388	5.91053	6.403	6.61401	6.40225	6.67674	6.76425	6.66046	6.83623
944	220709_at	ZNF556	3.35599	3.09528	3.38848	3.2752	3.17736	3.60921	3.51257	3.41077	3.37989	3.39709	3.8258	3.25124	3.4788	3.34325	3.32475	3.47869	3.46602	3.29933
945	220892_s_at	PSAT1	3.80579	3.52959	3.46398	3.52064	4.13329	3.48101	3.70864	3.84242	3.61877	3.74187	3.60645	3.40768	3.8994	3.62243	3.5905	4.17011	3.58254	3.99393
946	220942_x_at	FAM162A	10.2119	9.72505	9.82424	9.77562	9.93575	9.65808	9.70114	10.3093	10.0234	9.98779	10.1341	9.32242	9.82069	10.0908	10.1677	10.4708	10.4082	10.3595
947	220948_s_at	ATP1A1	10.9158	11.1747	11.3248	11.116	10.3701	10.8211	10.8521	10.616	10.8989	11.1754	10.8614	11.4312	10.845	10.4057	10.7405	10.4203	10.289	10.3983
948	221004_s_at	ITM2C	7.08991	7.05749	6.75309	6.62414	7.45443	6.94774	6.43861	7.45794	6.60635	7.0217	7.28632	6.99453	7.57404	7.57958	6.60472	7.25745	7.08856	7.23461
949	221059_s_at	COTL1	7.75295	7.8378	7.91037	8.04529	8.33229	7.54131	7.35715	8.21989	7.54354	8.48417	8.38895	7.74104	8.55395	8.5362	7.93253	8.14551	8.44166	8.01779
950	221090_s_at	OGFOD1	5.6304	5.19022	5.91714	5.54055	5.66387	5.36884	5.45214	5.76924	5.22952	5.6684	5.81875	5.10343	5.99215	5.70551	5.702	6.33635	5.44412	6.00341
951	221218_s_at	TPK1	7.76367	7.78648	7.38441	7.8812	8.02796	7.25841	7.14418	8.00043	7.57185	8.53263	8.00464	7.85123	8.65322	7.93599	8.30014	8.59746	8.81728	8.57413
952	221227_x_at	COQ3	6.40512	6.1187	6.18946	6.41298	6.30653	5.77363	5.833	6.58718	6.18835	6.57185	6.6628	5.68586	6.57594	6.61123	6.38484	6.73199	6.67087	6.68958
953	221258_s_at	KIF18A	3.26401	3.24072	3.44698	3.41363	4.02933	3.19347	3.13908	3.78	2.92564	3.65002	3.29944	3.28234	4.10625	4.09807	3.30711	4.3588	3.65897	3.90312
954	221263_s_at	SF3B5	8.7215	8.84395	8.82945	8.78024	9.28028	8.82093	8.71175	9.27048	8.82096	9.08853	9.16439	8.55176	9.35516	9.64448	9.08445	9.9107	9.51638	9.40084
955	221286_s_at	MZB1	6.83203	6.78911	6.85462	6.27474	7.50108	6.66262	6.46094	7.47828	6.54709	6.88124	7.38774	6.4337	7.51082	7.68074	6.96189	7.96737	7.61702	7.01929
956	221294_at	RABGAP1	4.45539	4.00474	4.08579	4.31308	4.18882	4.46229	4.41491	4.43794	4.28391	4.26754	4.5297	4.17708	4.36075	4.23651	4.48507	4.57918	4.74998	4.35704
957	221434_s_at	SLIRP	9.15846	8.99123	9.11239	8.87757	9.38253	8.86003	8.83967	9.49098	8.95063	9.30506	9.07338	8.88428	9.28392	9.40649	9.20219	9.91876	9.60597	9.74184
958	221437_s_at	MRPS15	6.65462	6.86823	6.85297	6.62785	7.02267	6.478	6.2941	6.98977	6.48698	6.68333	6.68148	6.27735	6.75175	6.87419	6.56643	7.37518	7.06581	7.34364
959	221496_s_at	TOB2	6.35932	6.64763	6.35798	6.77117	6.1123	7.19776	7.47319	6.51607	7.02082	6.67781	7.27877	7.37886	7.22363	7.56269	7.38973	7.27324	7.33238	7.37774
960	221505_at	ANP32E	7.0784	7.89662	7.76617	7.6426	8.2997	7.20315	7.32088	8.20766	7.46582	7.95827	7.70559	7.56314	8.35881	8.42674	7.91267	8.63145	8.28533	8.5097
961	221518_s_at	USP47	7.55098	8.02936	7.64873	7.74289	7.30054	7.52649	7.61824	7.49259	7.54814	7.7508	7.74359	8.09035	7.79452	7.7875	7.9066	7.30441	7.97138	7.80839
962	221520_s_at	CDCA8	5.70439	5.60808	5.58414	6.13104	6.257	5.55275	5.00419	6.16201	5.88687	6.46947	6.30884	4.98925	6.08976	6.61987	5.90972	7.06574	6.44294	6.58851
963	221533_at	FAM162A	3.49217	3.39648	3.37018	3.38181	3.20201	3.43865	3.28434	3.41849	3.52686	3.64064	3.43206	3.29696	3.44729	3.14814	3.45391	3.47253	3.38513	3.55488
964	221581_s_at	LAT2	4.41488	4.64997	4.48714	4.40524	5.17091	4.57185	4.57957	5.0431	4.48541	4.18925	4.27964	4.48371	4.66211	4.38347	4.81036	4.54647	4.6065	4.26881
965	221656_s_at	ARHGEF10L	6.14036	5.67625	6.15232	6.09009	6.18176	5.67719	5.9323	6.31479	6.06702	6.23851	6.65051	5.33604	6.45927	7.00136	6.3506	6.41157	6.61791	6.86863
966	221666_s_at	PYCARD	8.86095	8.65024	8.72417	9.17765	9.37984	8.87026	8.73274	9.07602	8.87049	9.79457	9.53858	8.89489	9.84215	9.45103	9.3263	9.95138	9.95791	9.62971
967	221685_s_at	SPDL1	3.89123	3.86204	4.16778	3.73222	4.3694	3.52578	3.23469	4.27197	4.04614	4.46107	4.09225	3.578	4.0877	4.73052	4.05257	4.84773	4.26352	4.50701
968	221688_s_at	IMP3	7.26557	7.27682	7.64532	7.67439	7.99552	7.44786	7.33179	7.72565	7.30683	7.2573	7.04214	7.29077	7.40905	7.71336	7.1275	7.97187	7.50672	7.70129
969	221691_x_at	NPM1	8.65713	9.12013	8.84669	9.01824	9.16717	8.13431	8.35889	8.92296	8.35529	8.89131	8.97589	8.58009	9.12419	9.19624	8.3994	9.36062	8.85296	9.21241
970	221693_s_at	MRPS18A	7.37631	7.25894	7.31593	7.43814	7.26248	7.04464	6.8691	7.0824	6.97987	7.69078	7.13305	6.94118	7.18679	7.07034	6.96254	7.86108	7.14304	7.47264
971	221700_s_at	UBA52	10.7874	10.6016	10.5909	10.6818	11.0726	10.7701	10.647	10.904	10.6872	10.9052	10.9077	10.5787	10.9182	11.0837	10.9302	11.1404	11.1996	10.9643
972	221736_at	RALGAPB	6.32879	7.02092	6.57551	6.47378	6.37692	6.32018	6.20529	6.22807	6.14281	6.18339	5.66123	6.9485	5.99536	5.89433	6.06533	5.80023	5.66609	5.6735
973	221737_at	GNA12	4.90743	4.60036	4.76638	4.78962	4.92435	5.00163	4.86639	4.89819	4.77061	4.78093	4.90732	4.67529	4.80819	4.78723	4.96899	5.12318	5.01426	4.82365
974	221738_at	RALGAPB	5.66786	5.86836	5.77271	5.76784	5.81444	5.90986	6.04432	5.77099	5.9133	5.81113	5.45367	5.78242	5.79132	5.82437	6.0883	5.9157	5.70496	5.49519
975	221759_at	G6PC3	5.78208	5.82654	6.01633	5.70075	5.80887	5.69169	5.81125	5.86645	5.28223	6.24689	5.80475	5.35653	6.09555	5.93455	5.75071	6.05372	5.66148	5.99098
976	221773_at	ELK3	3.77725	4.1455	4.24321	3.65553	4.57602	3.53568	3.89802	4.53755	3.50608	3.15832	3.99535	3.92992	4.52714	5.31595	3.904	4.18271	3.81646	4.28047
977	221811_at	PGAP3	6.504	6.38184	6.77832	6.776	6.43922	6.48151	6.62907	6.25874	6.72414	6.64415	6.63119	6.64806	6.47998	6.36938	6.47879	6.40283	6.19802	6.62326
978	221872_at	RARRES1	2.87171	2.7305	2.90607	3.59751	5.10544	3.10886	3.41558	4.98259	3.45479	3.09592	3.07419	2.96998	4.26939	5.06646	3.34538	4.22684	3.18071	4.30961
979	221881_s_at	CLIC4	3.75989	3.94579	3.51402	3.62371	3.66754	3.50808	3.59598	3.9977	3.41029	3.50553	3.93225	3.42461	3.52697	3.80671	3.40634	3.54936	3.18197	3.55176
980	221922_at	GPSM2	5.65778	5.73281	5.93424	5.96701	6.26408	5.8005	5.57166	6.09917	5.76133	6.45912	6.2247	5.39822	6.59099	6.63811	6.16963	6.68349	6.57899	6.87256
981	221923_s_at	NPM1	8.45282	8.59581	8.86757	8.97946	9.16071	8.50893	8.7914	9.2709	8.73067	8.84403	9.07256	8.35688	9.14656	9.85267	9.06304	9.91164	9.66534	9.91171
982	221931_s_at	SEH1L	6.60149	6.84386	7.3032	7.20052	6.8306	6.14518	6.64229	6.93532	6.40038	6.1347	6.47032	6.1035	7.01536	7.86233	6.81425	7.40451	7.04959	7.55183
983	221952_x_at	TRMT5	9.20712	9.457	9.60938	9.59988	9.87535	9.06407	9.21213	9.65663	9.52329	9.82813	10.0549	9.18317	10.0322	10.149	9.57166	10.2331	9.89332	10.0152
984	221987_s_at	TSR1	4.16565	4.30009	4.29108	4.27557	4.40399	3.708	4.1319	4.25279	4.06896	4.3339	4.24004	4.16848	4.53951	4.76197	4.05365	5.40624	4.44533	4.73341
985	222030_at	SIVA1	4.16796	4.44089	4.34241	3.98958	4.0441	4.23002	4.23282	3.93222	3.84773	4.08523	4.02529	4.73026	4.11012	4.03082	4.00061	4.19201	4.23156	3.74287
986	222075_s_at	OAZ3	3.51712	3.28186	3.35447	3.69698	3.76285	4.03565	3.74508	3.71367	3.75512	3.70584	3.54347	3.14926	3.78778	3.67629	3.61533	3.85463	3.69841	3.09148
987	222077_s_at	RACGAP1	5.29812	5.98048	5.87368	5.91847	6.59674	5.36821	5.27427	6.27739	5.9904	6.65671	6.73948	5.32823	7.02987	7.6536	6.57907	7.19381	7.12986	7.29304
988	222108_at	AMIGO2	2.86212	3.71566	3.47599	3.44695	3.61099	3.23393	2.94327	3.46692	3.25643	2.81916	3.04107	3.29383	3.65928	3.33398	3.17097	3.01795	3.32208	3.91813
989	222118_at	CENPN	2.8523	2.9846	2.92824	2.93012	2.86312	2.72395	2.93012	2.86057	2.83794	2.91474	2.9417	2.8484	3.35716	2.82512	2.80683	3.09259	3.0175	2.83525
990	222200_s_at	BSDC1	7.14055	7.67378	7.25919	7.2617	6.99065	7.37391	7.24089	7.18518	7.1439	7.26987	6.85321	7.7056	7.44184	6.97856	7.3024	6.87721	6.71609	6.97263
991	222228_s_at	ALKBH4	5.68831	5.28224	5.89599	5.65394	5.45336	5.57192	5.86243	5.42567	5.47819	5.92805	6.18521	5.56558	5.76002	5.63709	5.69538	5.83823	5.95021	5.62366
992	222231_s_at	LRRC59	8.89247	8.56048	8.48555	8.42073	8.88761	8.29734	8.40009	9.19438	8.16593	8.80959	8.71398	8.05914	8.8084	9.33822	8.62001	9.75103	9.24238	9.20971
993	222233_s_at	DCLRE1C	3.82232	4.08547	4.1962	3.81928	4.60761	4.08159	3.71504	4.03084	3.64522	4.26701	4.12969	4.40095	4.13253	3.98284	3.84013	4.07981	3.9062	3.99245
994	222243_s_at	TOB2	6.71017	7.34616	7.2862	6.67417	6.5181	6.80155	6.8059	6.75798	6.3495	7.36373	6.6682	7.07075	6.96752	6.72312	6.91273	6.74038	6.39113	6.81474
995	222262_s_at	ETNK1	7.33121	6.91483	6.87021	6.47723	7.46136	6.61785	6.20535	7.58384	6.69451	7.33002	6.49333	6.4485	6.92076	6.49494	7.28266	6.73367	7.05438	7.11741
996	222294_s_at	RAB27A	3.88412	4.33678	4.54615	4.23433	4.22697	3.8947	4.18778	4.30686	4.4264	4.34587	3.77551	4.63079	4.66344	4.79116	4.79021	4.04712	4.75408	4.3425
997	222387_s_at	VPS35	7.14171	8.31576	7.93	7.78405	8.58303	8.82292	8.34594	7.47127	8.10302	7.01	5.75278	8.42309	6.44881	7.0775	8.29227	7.42184	7.13581	7.17479
998	222388_s_at	VPS35	9.69068	10.7015	10.5692	10.3846	10.3614	10.4557	10.3869	9.42391	9.93735	9.58816	9.16818	10.8025	9.42976	9.00952	10.0466	9.41875	9.15234	9.1951
999	222397_at	EFTUD2	3.35815	3.42584	3.55971	3.23898	3.2301	3.25849	3.40292	3.32173	3.39174	3.49536	3.52843	3.26895	3.31689	3.35597	3.2648	3.59918	3.18306	3.34843
1000	222398_s_at	EFTUD2	7.69057	7.80652	7.48253	7.6281	7.96151	7.55252	7.59315	7.89845	7.60719	7.5899	7.47738	7.13176	7.5849	8.20054	7.54849	8.28872	8.05259	8.0068
1001	222466_s_at	MRPL42	7.21863	7.5547	7.42279	7.50144	7.60897	6.93368	7.04359	7.69038	7.29394	7.09167	7.21042	6.94191	7.62396	7.55487	7.04308	7.53457	7.12966	7.8211
1002	222500_at	PPIL1	5.9923	6.04734	6.24344	5.85894	6.20101	5.7644	5.52867	6.32079	5.2844	6.06458	6.14865	5.53834	6.60738	6.58345	6.11326	6.87431	6.67403	7.07466
1003	222504_s_at	EMC8	4.4191	4.24331	4.62621	4.41758	4.01653	4.22082	3.85491	4.67491	4.08662	4.29884	4.50449	3.91675	4.71734	4.61296	4.02838	5.19074	4.52237	4.98181
1004	222522_x_at	MRPS10	7.04054	6.69932	6.93858	6.76954	6.91946	6.8672	6.67851	7.39281	6.76633	6.86308	6.83476	6.19161	6.95771	7.47787	7.05218	7.51395	7.12965	7.26926
1005	222555_s_at	MRPL44	5.76621	5.10797	6.05149	6.00727	6.1575	5.34569	5.17375	5.90479	5.50803	5.777	5.83838	4.96703	6.22805	6.19544	5.59689	6.19301	5.51055	6.1101
1006	222606_at	ZWILCH	5.68287	6.15162	6.00839	6.10898	6.50466	5.53457	5.44269	6.82537	5.95413	6.51301	6.91981	5.69161	6.88095	7.62157	6.70088	7.67042	7.20384	7.58715
1007	222608_s_at	ANLN	3.60085	3.95985	3.58933	3.78668	4.46048	3.39111	3.31345	4.34217	3.44305	5.01637	4.07385	3.26068	4.82996	5.54831	4.17229	5.42464	4.50522	5.53115
1008	222613_at	C12orf4	4.7126	4.82627	4.7563	5.06704	4.74861	4.694	4.72266	4.91342	4.17737	4.85708	4.60431	4.87753	5.14281	5.55779	5.02894	4.92806	5.38953	5.32914
1009	222654_at	IMPAD1	4.18354	4.33569	4.31932	4.19097	4.94145	3.91466	4.1502	4.41386	4.14795	4.3311	3.77591	3.83947	4.53609	4.49696	4.20513	4.78717	4.2459	4.94086
1010	222655_s_at	IMPAD1	2.94102	2.71106	2.96325	2.97532	2.96267	3.15232	2.70367	2.76464	3.04651	3.25462	3.34249	2.85708	3.20232	2.88117	3.10215	3.22652	3.23957	2.86297
1011	222672_at	LYRM4	3.67338	3.33751	3.70338	3.50643	3.63434	3.78872	3.56373	3.56505	3.51037	3.47545	3.84413	3.54748	3.56022	3.61894	3.75979	3.86845	3.85089	3.79027
1012	222697_s_at	ABHD10	4.83764	5.20932	5.1375	5.07272	5.06315	4.37539	3.91714	4.58441	4.15363	4.85511	4.17685	4.34468	5.24683	4.37032	4.04118	4.51274	4.21209	4.81524
1013	222740_at	ATAD2	3.17397	3.46205	3.58458	3.28143	3.44186	2.96875	3.24035	3.62763	3.23985	3.79415	3.47009	3.3723	3.57806	3.97656	3.71725	3.52989	3.75737	3.90399
1014	222766_at	POLR3K	3.1296	2.75095	3.14034	2.82876	3.08105	2.96628	3.1627	3.02802	3.05167	2.95418	3.00719	2.61932	2.84836	2.9355	2.81995	3.09921	2.85751	3.02476
1015	222798_at	PTER	7.96398	7.72376	7.43909	7.49586	6.86962	8.81238	8.01629	7.23647	7.97257	7.84575	7.26662	7.28292	7.11337	7.4689	7.94731	7.4721	7.64335	7.02267
1016	222824_at	NUDT5	5.11586	6.04039	5.793	5.41952	5.74022	5.21571	5.28877	5.5431	5.31649	5.5196	5.33246	5.78947	5.64613	6.33257	5.56048	6.36502	5.78091	6.17776
1017	222834_s_at	GNG12	8.32259	8.43575	8.43666	8.44597	8.26811	8.96262	8.81649	8.33346	8.72516	8.02068	7.41863	8.70948	8.23386	7.35967	8.80619	7.57868	7.90778	8.07456
1018	222838_at	SLAMF7	5.04308	6.49534	5.77421	4.95325	7.03441	5.66645	5.26146	6.71122	4.47929	5.78663	5.04851	5.76545	6.18699	6.89203	5.9754	6.13577	6.33684	6.04473
1019	222848_at	CENPK	3.24958	3.40152	3.60436	3.32607	3.89802	2.74908	3.11177	4.23849	3.0418	4.32541	3.68056	3.23955	4.0642	4.5846	3.96183	4.7569	3.76338	4.51918
1020	222858_s_at	DAPP1	4.01392	4.5441	3.88797	4.05114	4.40061	4.2505	4.30127	4.60592	3.99881	3.85147	3.97981	4.23593	4.97532	6.08803	4.60147	4.59725	4.79456	4.31617
1021	222859_s_at	DAPP1	3.44754	3.28332	3.2621	3.42161	3.65138	3.49985	3.43719	3.34744	3.42085	3.46475	3.80525	3.3804	3.81432	3.8643	3.59661	3.64103	3.46052	3.41269
1022	222881_at	HPSE	2.95591	2.79833	2.82456	2.82586	3.19825	2.95381	2.95198	2.84858	2.83702	2.9275	2.79638	2.78305	3.00265	3.01861	2.94171	3.10679	3.01505	3.20678
1023	222958_s_at	DEPDC1	3.89853	4.33024	4.08007	4.39506	4.96888	3.55432	3.69191	4.78224	4.34145	5.17571	5.24566	3.8697	5.721	5.88895	4.81114	5.45495	5.55094	5.63508
1024	222993_at	MRPL37	7.72981	7.7263	7.68664	7.7754	7.72767	7.57611	7.44094	7.90888	7.61416	7.70052	7.43415	7.24131	7.7048	8.06833	7.64323	8.32817	7.68013	8.07729
1025	222997_s_at	MRPS21	8.25336	8.17025	8.25047	8.08588	8.30832	7.8444	8.03432	8.5606	8.15274	7.93506	8.16159	8.14866	8.33083	8.50809	8.37462	8.60119	8.66176	8.58587
1026	223009_at	LAMTOR1	7.80401	7.65052	7.84378	7.59694	7.75723	7.58106	7.25255	7.7318	7.57414	7.88592	7.84896	7.39633	7.79455	7.68952	7.40491	7.93599	7.74148	7.77862
1027	223021_x_at	VTA1	7.18964	7.27806	7.50307	7.02343	7.26073	6.73001	6.52557	6.87151	6.43532	7.68035	6.7829	7.15333	7.01219	6.86496	6.996	6.98768	6.70199	7.0349
1028	223022_s_at	VTA1	6.96594	6.87986	7.07409	7.21694	6.93212	7.0633	7.13081	7.42311	6.93383	7.39726	6.96921	7.08232	7.5427	7.28923	7.1463	7.38738	7.24532	7.56661
1029	223040_at	NAA20	7.49571	7.67857	7.52105	7.36165	7.92847	7.19246	7.25401	7.87957	7.40444	7.43028	7.22177	7.31858	7.47782	7.71317	7.04462	7.72422	7.44243	8.024
1030	223043_at	EMC4	7.96852	8.3562	8.16796	7.92925	8.57924	8.07792	7.71271	8.34105	7.79465	7.95344	7.84402	7.39802	7.88702	8.05005	7.56145	8.32851	7.96325	8.14793
1031	223047_at	CMTM6	7.10839	7.66694	7.71312	7.004	8.05118	7.33714	7.3523	8.10073	7.19988	7.65195	7.31686	7.1506	7.78606	8.22012	7.67879	8.0067	8.00686	7.99863
1032	223062_s_at	PSAT1	3.53259	3.73248	3.21974	3.55335	4.32454	3.32168	3.35459	4.41207	3.52332	3.66422	3.74278	3.60697	4.27168	4.84283	3.72373	5.54178	4.39024	5.7008
1033	223100_s_at	NUDT5	7.56948	7.77196	7.58476	7.48054	8.15876	7.65023	7.63145	8.37844	7.62731	8.04136	8.01297	7.52189	8.01112	8.58085	8.07759	8.86071	8.61731	8.56648
1034	223107_s_at	ZCCHC17	5.69229	5.97422	5.68824	6.00649	6.16555	5.65894	5.80896	6.15732	5.9133	6.04893	5.78525	5.57053	6.11983	6.22975	5.65608	6.30798	6.11077	6.42434
1035	223108_s_at	ZCCHC17	6.02363	6.12738	6.17904	6.04738	6.36928	6.04011	6.08261	6.41855	6.25337	6.37117	6.299	5.95377	6.15493	6.80957	6.35586	6.29607	6.27148	6.5852
1036	223117_s_at	USP47	5.7784	6.35368	6.03863	5.87876	5.51202	5.73334	5.89934	5.76875	5.70593	6.19546	5.47714	6.26761	5.76875	5.77383	6.06094	5.51703	6.0167	5.90033
1037	223118_s_at	USP47	4.62262	5.24831	5.11908	5.03813	5.01504	4.84083	4.76865	4.89597	4.54401	5.01327	4.56952	5.19692	4.95565	5.1729	4.88662	4.76046	5.12313	4.76129
1038	223119_s_at	USP47	4.2049	4.54964	4.34662	4.25072	4.4462	4.46741	4.68731	4.2866	4.42476	4.1958	4.46511	4.52342	4.49975	4.54014	4.39742	4.52764	4.56264	4.53291
1039	223154_at	MRPL1	6.17328	6.77545	6.67316	6.75345	7.05294	6.57738	6.39436	7.1124	6.4907	6.6128	6.62096	6.43118	7.21885	7.55005	7.26696	7.35681	7.26459	7.74027
1040	223180_s_at	TIMM21	6.20913	6.18565	6.26331	5.92242	6.36798	5.64799	6.02979	6.52717	6.01504	6.51387	6.23273	5.82715	6.18836	6.79743	6.44434	6.79062	6.23805	6.53626
1041	223181_at	TIMM21	5.41015	5.69808	5.49989	5.35395	5.16619	5.24441	5.3229	5.49318	4.97731	5.69958	5.08546	4.96454	5.78642	5.28251	5.05106	5.46955	5.49998	5.5893
1042	223193_x_at	FAM162A	10.0937	9.62418	9.74654	9.69135	9.91625	9.50996	9.61132	10.2534	9.91056	9.872	10.0224	9.10874	9.88287	9.9775	10.0818	10.2781	10.3285	10.2734
1043	223199_at	MKNK2	7.99043	7.86128	7.96086	7.83025	7.65426	7.82264	7.54885	7.52773	7.84285	7.81696	7.671	8.30432	7.58611	7.26857	7.59564	7.14644	7.04887	7.57854
1044	223221_at	SCO1	7.04284	7.34955	6.88668	6.88859	7.58867	6.83034	6.86313	7.32482	6.57796	7.59707	7.32008	6.79128	7.28111	7.04324	7.22511	7.33522	7.39918	7.40469
1045	223225_s_at	SEH1L	2.93927	3.38585	3.2281	3.27335	3.33211	2.86807	2.73185	3.24565	2.96143	3.05169	3.17173	2.92189	3.27475	3.33989	3.14389	3.81516	2.87768	3.32019
1046	223229_at	UBE2T	4.96367	5.75502	5.2604	5.61315	6.60376	5.32793	4.91659	6.39305	4.99448	6.10569	6.36916	5.02526	6.40203	6.72078	5.93133	6.94677	6.35591	7.08306
1047	223274_at	TCF19	4.75595	4.77395	4.55965	4.7443	5.57364	4.76895	4.44729	5.06572	4.57132	5.04759	4.90188	4.33437	4.82134	5.48515	4.69164	5.46328	5.1994	5.52332
1048	223286_at	ELP5	5.82382	5.85667	6.4969	5.90445	6.30764	6.5734	4.79639	6.1433	6.48745	5.88427	5.78897	6.24259	5.92218	6.52641	5.30732	6.8369	6.42992	6.65624
1049	223299_at	SEC11C	8.54596	8.20952	7.91941	7.73432	8.55993	7.90626	7.64433	8.55537	7.91145	8.18506	7.94923	7.67456	8.22337	8.20408	8.07662	8.52481	8.55836	8.35701
1050	223306_at	EBPL	6.45054	6.16887	6.66932	6.99665	7.29954	6.01539	6.41214	7.2848	6.76278	6.98082	6.48706	5.41102	7.30309	7.71045	6.86602	7.79509	6.65837	7.62092
1051	223331_s_at	DDX20	4.54643	4.61439	4.99237	4.88506	5.57396	4.57322	4.47623	5.08351	4.77465	4.852	4.82286	4.56518	4.99843	5.63329	5.11852	5.47783	4.92055	5.8509
1052	223334_at	TMEM126A	8.30503	8.30233	8.26184	8.12801	8.63269	8.12462	8.08998	8.59292	8.2377	8.50258	8.03513	8.04347	8.43096	8.62302	8.73757	8.81213	8.88759	8.97876
1053	223335_at	TMEM69	6.0191	5.72203	6.23234	6.11425	6.02634	5.80209	5.75772	6.3457	5.88712	6.04247	5.27791	5.7856	5.87455	5.89525	6.08512	5.67286	5.68497	6.31557
1054	223337_at	CWC27	4.79702	5.19539	5.0854	5.16984	5.31611	4.74269	4.91738	5.57644	4.82126	5.28292	5.30879	5.08514	5.6304	5.7135	5.4707	5.38371	5.32043	5.4945
1055	223381_at	NUF2	3.29805	3.41862	3.488	3.40986	4.0444	2.94791	2.89986	3.52923	3.28505	3.60054	3.5689	2.94791	4.58877	4.7735	3.44712	3.84967	4.18377	4.60439
1056	223433_at	YAE1D1	7.93725	7.54788	7.51861	7.71989	8.19985	7.72325	7.25878	8.02748	7.09284	7.70174	7.33613	7.76622	8.05406	7.70733	8.10023	8.21172	7.78207	8.52587
1057	223462_at	TMEM175	5.38516	5.48411	5.26995	5.54171	4.99248	5.33174	5.3969	5.02415	5.33189	5.59682	5.29867	5.34343	5.66952	4.95968	5.16556	5.35802	5.48078	5.24867
1058	223473_at	MPV17L2	6.25366	5.33439	5.99844	6.00116	5.75085	6.0489	6.02828	6.21942	5.7464	6.0657	5.87617	5.2197	6.01584	6.01297	5.76139	6.47813	6.10886	6.38111
1059	223480_s_at	MRPL47	8.46844	8.33592	8.49709	8.48358	8.69145	8.12815	8.33444	8.90457	8.36465	8.72164	8.7106	8.06468	8.99566	8.97445	8.80367	9.3509	9.21929	9.32695
1060	223482_at	TMEM120A	8.94761	8.67556	8.55667	8.95277	8.59357	8.94149	8.75983	8.43164	8.81522	8.84969	8.05035	8.6958	8.62231	7.93259	8.84943	7.78074	8.61105	8.58971
1061	223501_at	TNFSF13B	6.55965	7.56853	7.48838	7.31596	8.21307	7.08246	6.45289	8.22915	7.55162	9.53666	9.50743	7.72287	9.24361	9.11123	8.57473	9.39894	9.50989	9.39836
1062	223502_s_at	TNFSF13B	6.47213	7.22664	7.26084	7.0369	8.37042	7.06943	7.08589	8.40417	8.2694	9.36012	9.44898	7.74745	9.22587	9.60131	9.06125	9.77249	10.1781	9.80919
1063	223515_s_at	COQ3	5.57528	5.62262	5.91859	5.85295	5.91074	5.25855	5.37951	6.15174	5.46401	5.97714	5.76256	5.01615	5.94864	6.28247	5.71675	6.52762	6.31256	6.6051
1064	223549_s_at	ESPN	7.28978	7.22657	7.65027	7.63162	7.54126	7.79995	7.48373	7.32285	7.75195	7.5065	7.01346	7.67818	7.0697	6.2691	7.54972	6.70614	6.95169	7.21415
1065	223565_at	MZB1	5.30318	5.51524	5.58834	4.87686	6.74204	4.94958	5.07716	7.21273	5.53296	5.5821	5.60284	5.28186	6.13918	7.37488	5.12923	7.16945	6.1729	5.356
1066	223651_x_at	CDC23	2.71879	2.65376	2.82667	2.50021	2.65475	2.43358	2.61673	2.65349	2.71453	2.93348	2.71575	2.63078	2.99484	2.78899	2.4107	2.8323	2.71031	2.82268
1067	223679_at	CTNNB1	5.37498	6.01121	4.96888	5.22905	4.53388	5.23813	5.41151	4.87206	4.69771	5.68281	5.18549	6.31777	5.26933	6.82823	5.4635	4.94434	5.62687	5.0899
1068	223686_at	TPK1	6.64467	6.65753	6.44522	6.76537	6.73381	6.2176	5.86195	6.783	6.39979	7.64446	6.788	6.75934	7.29642	6.53613	7.09182	7.31999	7.44848	7.28381
1069	223700_at	MND1	2.77834	2.89628	3.0063	3.01956	3.2072	2.81576	2.74087	3.08999	3.01328	2.80454	2.80788	2.87472	3.17097	3.30698	2.94241	3.04871	2.96652	3.71386
1070	223701_s_at	USP47	6.36369	6.89661	6.85885	6.31932	6.32177	6.89789	7.08449	6.20628	6.57592	6.34	5.83446	6.91582	6.6713	6.85221	6.97102	6.34995	6.88806	6.56129
1071	223781_x_at	ADH4	8.95341	8.36353	9.15245	9.15142	7.59729	9.00811	8.6248	7.96741	8.90617	7.76684	5.07822	8.84898	7.27245	5.79686	7.57325	5.17207	6.67597	7.44407
1072	223808_s_at	NDUFS3	5.11064	5.58162	6.07851	5.85595	5.863	5.65292	5.64433	6.18662	5.6084	5.22898	5.57868	5.18283	5.77684	6.24204	5.58286	6.19285	6.21088	6.47924
1073	223857_x_at	EMC4	8.53685	8.57178	8.58585	8.41782	8.90399	8.66429	8.36988	9.01727	8.35527	8.72189	8.49391	8.00864	8.55852	8.74291	8.34995	9.2231	8.74133	8.69884
1074	223894_s_at	AKTIP	5.94187	6.05447	5.68505	5.79874	6.27711	5.65742	5.98141	5.96852	5.70223	6.2754	4.91891	5.45062	5.48094	4.93937	5.438	5.30061	5.1491	5.7207
1075	224079_at	IL17C	7.5146	6.82492	7.36217	7.07569	6.93251	7.13808	7.45022	6.95229	7.22067	7.68052	7.93708	7.0677	7.36192	7.4074	7.43879	7.2683	7.19319	7.24678
1076	224156_x_at	IL17RB	5.32244	5.83823	5.6224	5.97235	5.63921	5.63388	5.84933	6.0801	5.58344	5.15279	5.82784	5.1685	5.87724	5.89801	5.5785	5.57995	5.43811	6.30659
1077	224247_s_at	MRPS10	6.90322	6.56641	6.84139	6.49145	7.16748	6.66643	6.42847	7.21315	6.37001	6.45912	6.59162	5.93307	6.65946	7.09726	6.86602	7.34364	6.74557	7.02151
1078	224315_at	DDX20	2.68482	2.9921	2.79751	2.77417	3.14983	2.71532	2.94839	2.94603	2.98465	3.14167	2.70655	2.73373	3.40049	3.46681	2.8487	3.03189	3.0606	3.50761
1079	224323_s_at	MRO	5.94115	6.49179	6.84252	6.73173	6.1942	6.61614	6.72115	6.51453	6.58718	5.82148	4.81086	6.42368	5.5591	4.10097	6.26697	4.83764	5.00287	5.12611
1080	224324_at	MRO	6.1759	6.27599	6.79307	6.14265	5.79941	5.97205	6.00165	6.12904	6.03114	5.61963	5.24672	6.14417	5.32837	5.03754	6.08568	5.13368	5.20634	5.14247
1081	224330_s_at	MRPL27	8.42437	8.33382	8.1834	8.4275	8.73175	8.37041	8.02725	8.59338	8.2414	8.49334	8.21282	8.04738	8.45136	8.71892	8.26638	8.70755	8.56652	8.70056
1082	224332_s_at	MRPL43	6.40515	6.5415	6.74706	6.54003	7.14758	6.90937	6.62908	6.78342	6.48526	6.37878	6.51445	5.98855	6.7276	6.87638	6.61089	7.00131	6.91468	7.07381
1083	224345_x_at	FAM162A	10.244	9.70143	9.94335	9.92445	10.0507	9.61385	9.65858	10.3423	10.0115	10.0217	10.203	9.31371	9.857	10.1295	10.1824	10.4254	10.4731	10.4539
1084	224361_s_at	IL17RB	5.25031	6.06214	5.64842	5.88417	5.49257	5.51426	5.59672	5.82441	5.29493	5.23119	5.65969	5.30491	5.64945	5.81699	5.64755	5.21887	5.29756	6.02448
1085	224436_s_at	NIPSNAP3A	5.04719	6.06187	6.1296	5.62081	6.07934	5.02895	4.97545	6.12985	5.37206	5.72081	4.71349	5.47916	6.10274	5.55911	5.61449	5.31923	4.99703	5.86277
1086	224437_s_at	VTA1	7.77157	7.52247	7.80014	7.55013	7.76685	7.71717	7.52186	7.63366	7.56153	8.16517	7.52887	7.58148	7.72211	7.70876	8.00889	7.72749	7.68684	8.03958
1087	224453_s_at	ETNK1	5.72327	4.97511	4.86299	4.56736	5.307	4.56898	3.99939	5.51406	4.48533	5.23979	4.82639	4.61672	4.45573	3.99713	5.09715	4.87731	4.71413	5.16338
1088	224454_at	ETNK1	2.66765	2.26872	2.52098	2.74669	2.47759	2.81724	2.73493	2.88188	2.66191	2.47857	2.45936	2.96199	2.71061	2.89276	2.72937	2.68088	2.84772	3.10869
1089	224458_at	TMEM246	7.07491	6.62193	6.7129	6.51461	6.76719	6.17424	6.47083	7.08403	6.61703	6.52098	5.97388	6.01141	6.13112	7.04265	6.2038	6.90359	6.6631	6.89518
1090	224467_s_at	PDCD2L	4.23451	4.37438	4.33877	4.15478	4.8569	4.13534	4.32266	4.87629	4.07071	4.32195	4.13317	4.13636	4.84295	5.22145	4.46839	5.34475	4.56298	5.22145
1091	224578_at	RCC2	6.5674	7.08748	7.04506	6.88779	7.28141	6.60376	6.61039	7.35627	6.90548	7.31969	7.60267	6.55632	7.31648	7.867	6.78164	7.94339	7.28571	7.75889
1092	224579_at	SLC38A1	7.45734	8.22912	7.94281	7.55269	7.78324	6.82021	7.12149	8.12793	6.97504	8.11381	8.07655	7.86254	8.60154	9.11829	7.93977	8.64144	8.29008	8.67563
1093	224580_at	SLC38A1	4.73658	4.85958	4.69153	4.65902	4.25006	4.47821	4.48633	4.29053	4.59351	4.78037	5.13702	4.5178	4.83428	4.89926	4.74508	5.25134	4.99881	4.92085
1094	224583_at	COTL1	7.82782	7.86373	7.82179	8.02686	8.53955	7.42104	7.41779	8.40009	7.52078	8.48144	8.32383	7.89776	8.47893	8.64869	8.0765	8.26201	8.27457	8.27633
1095	224601_at	SNHG16	6.36186	6.55139	7.29674	7.21132	7.16337	5.95775	6.38109	6.92473	6.29373	6.64418	6.76525	6.15051	7.23075	6.82844	6.21586	7.42088	6.77231	7.16528
1096	224603_at	SNHG16	7.62978	7.58847	7.80517	8.1087	7.94671	7.0087	7.45783	8.14851	7.60817	7.56176	7.84694	6.64512	7.91422	8.30569	7.44312	8.55357	8.03878	8.13806
1097	224637_at	OST4	9.54224	9.46699	9.48166	9.34976	9.82342	9.25756	9.31332	9.85418	9.48748	9.61017	9.50812	9.11023	9.36616	9.56539	9.47843	9.71764	9.64193	9.58906
1098	224678_at	RALGAPB	5.69297	5.96767	5.924	5.66125	5.66755	5.97283	5.71889	5.25054	5.55415	6.04778	5.60932	5.81223	5.63727	5.33634	5.78143	5.48107	5.57833	5.4886
1099	224681_at	GNA12	5.88526	5.88121	5.85963	5.89847	6.30952	6.12693	5.88788	6.35988	5.81994	5.96702	5.98941	5.66734	6.04497	6.03808	6.06132	6.35995	5.96834	6.07998
1100	224689_at	MANBAL	7.28149	7.27772	7.39835	7.3019	7.51328	7.10833	6.85561	7.28471	7.00313	7.34498	7.29721	7.11058	7.18964	7.07256	6.62958	7.13669	6.86255	7.12114
1101	224731_at	HMGB1	9.00229	9.34108	9.76282	9.40215	9.1613	8.89543	8.9627	9.24637	8.98089	9.53829	9.13898	9.04326	9.68779	9.69619	9.35502	9.30407	9.15637	9.61483
1102	224734_at	HMGB1	5.75681	6.3202	6.54705	6.41902	6.09944	5.94068	6.29429	6.13349	6.05071	6.09945	5.91047	6.31898	6.4288	6.66557	6.20107	6.41709	5.937	6.6027
1103	224738_x_at	RPL7L1	8.16372	8.26768	8.34383	8.28398	8.27388	7.70881	7.84563	8.46999	7.68357	8.01158	8.30275	7.92757	8.16871	8.66894	7.82801	8.55489	8.21369	8.71891
1104	224743_at	IMPAD1	7.51176	7.58874	7.61415	7.46595	7.65471	7.47894	7.71521	7.84909	7.45	7.39069	7.48221	7.18435	7.65427	7.89214	7.60684	8.24594	8.07318	7.9854
1105	224744_at	IMPAD1	5.36874	5.56785	5.76588	5.19193	5.31782	4.96977	5.0135	5.06408	5.03752	5.61514	4.71262	5.02787	5.39881	5.27546	5.0884	5.5335	5.04248	5.40565
1106	224747_at	UBE2Q2	3.8125	4.9615	4.29407	4.01031	4.40951	3.50111	3.38241	4.24826	3.22247	3.47282	3.61117	4.20749	4.69281	4.82372	3.74818	3.62854	4.37118	4.64356
1107	224811_at	LPP	8.07217	8.91015	8.83955	8.52524	8.23357	8.02023	8.26341	8.4573	8.04779	8.54832	8.12529	8.69148	8.33083	8.29948	8.25387	7.96502	8.05763	8.29746
1108	224820_at	COX20	7.16862	7.19985	7.26557	7.41013	7.29566	7.01232	7.03994	7.22269	6.99035	7.25699	6.96043	6.68483	7.60519	7.37897	7.24247	7.53581	7.56454	7.64643
1109	224824_at	COX20	5.78288	5.56339	5.88038	5.34486	5.71661	5.32654	5.72696	6.10121	5.33776	5.75253	5.66887	5.22751	5.62091	5.88969	5.74991	6.10614	6.17751	5.99574
1110	224870_at	DANCR	7.71361	7.61515	7.56463	7.76031	7.90952	6.7832	6.92313	8.25508	7.47147	7.17023	7.36684	6.89055	7.57707	7.92777	7.18874	8.71723	7.48453	7.54277
1111	224878_at	UBFD1	5.20692	5.50381	5.28922	5.35342	5.88515	5.26773	5.05694	5.60287	5.01865	5.5431	5.70518	4.89772	5.53318	6.3484	5.62617	6.43932	6.11837	5.75801
1112	224912_at	TTC7A	5.98669	6.09522	6.14395	6.21561	6.03126	6.51416	6.25007	6.14496	6.25913	5.74062	5.72879	6.33882	5.61997	5.68592	6.04205	6.00085	6.03551	5.98683
1113	224920_x_at	MYADM	5.17999	5.21405	5.0154	5.15272	5.32242	5.03094	5.01321	5.41468	4.95968	5.29348	5.66133	5.01741	5.17145	5.31205	4.8895	5.41307	5.05895	5.12756
1114	224923_at	TTC7A	6.51169	6.60211	6.36455	6.68546	6.55875	6.80245	7.15055	6.69709	6.81324	6.36916	6.15789	6.51252	6.12767	6.22384	6.60669	6.52762	6.71017	6.23639
1115	224924_at	TTC7A	4.53049	4.17808	4.72186	4.73494	3.79602	4.5142	4.20343	3.85286	4.32181	4.04858	3.88525	4.42643	3.98993	3.49317	3.77004	3.55266	3.88766	3.79602
1116	224928_at	SETD7	6.87532	7.39794	6.79268	6.78485	7.54644	6.49852	6.66032	7.65426	6.58748	6.78204	7.19037	6.81459	7.34391	8.50107	6.88596	8.08916	7.69571	7.99765
1117	224931_at	SLC41A3	5.39988	5.4677	5.59928	5.29119	5.52601	5.37832	5.62434	5.40434	5.80829	5.47562	5.58002	5.17725	5.31318	5.5766	5.31954	5.66185	5.48348	5.31848
1118	224937_at	PTGFRN	6.63393	6.64114	6.70849	6.64796	6.62591	6.53369	6.37611	6.90177	6.07154	6.65202	6.00592	6.37143	6.59393	6.94951	6.15529	6.63157	6.38913	6.76962
1119	224946_s_at	CCDC115	6.20588	6.63194	6.70912	6.5721	6.80353	6.40378	6.21551	6.76597	6.41567	6.18838	5.7691	6.26773	6.00679	6.05538	6.11912	5.92928	6.36645	6.19898
1120	224950_at	PTGFRN	6.50929	6.14133	6.36756	6.52148	6.94612	6.5676	6.49533	6.63414	6.49565	6.34311	6.69362	6.28866	6.52935	6.56053	6.58668	7.08621	6.84637	6.89693
1121	224969_at	ATXN7L3	7.75405	7.70334	7.61031	7.61704	7.33455	7.64235	7.55809	7.3537	7.6211	7.76786	7.84821	7.69797	7.86497	7.46278	7.60456	7.64491	7.5986	7.5138
1122	224972_at	ROMO1	7.77613	7.47236	7.74807	7.77656	7.98181	7.66158	7.42028	7.91776	7.77777	7.91355	7.76214	7.60573	8.01637	7.91392	7.84245	7.98858	7.92741	7.86912
1123	224977_at	C6orf89	5.51403	5.57862	5.92268	5.93078	5.51687	5.72821	5.80261	5.89699	5.50477	5.73333	5.51625	5.45307	5.34367	5.60155	5.24623	5.53818	5.31646	5.6167
1124	224987_at	C6orf89	5.44494	5.1777	5.52287	5.33605	5.53752	5.55184	4.94561	5.6993	5.447	5.22039	5.81798	5.20769	5.56805	5.34325	5.42366	5.68453	5.5431	5.44667
1125	224988_at	C6orf89	6.85345	6.75055	6.70484	6.1686	6.65613	6.53826	6.41575	6.75168	6.60285	6.74596	6.32759	6.49849	6.35413	6.08657	6.35015	6.46747	6.20221	6.73419
1126	225036_at	TOMM5	8.3872	8.82568	8.50182	8.81981	9.17161	8.62918	8.54628	9.14851	8.50965	8.4631	8.42424	8.18488	8.75627	9.08013	8.61698	9.05953	8.94677	9.3075
1127	225078_at	EMP2	5.66683	6.26442	6.23101	6.31289	6.53689	5.72971	5.91766	6.72264	5.7816	6.29738	6.36676	5.6648	7.0123	7.48471	6.22013	7.13389	6.66834	7.18096
1128	225079_at	EMP2	6.23818	6.61163	6.41541	6.54489	7.20506	5.89086	5.78519	6.99711	6.03774	7.14844	6.88896	5.22806	7.4591	7.59489	6.34684	7.97518	7.00929	7.8289
1129	225090_at	SYVN1	7.27639	7.25931	6.86772	6.95449	7.15709	6.89556	6.90172	7.39645	6.76154	7.09177	7.06016	6.8249	7.21775	7.56773	6.90893	8.12557	7.17111	7.39035
1130	225106_s_at	OGFOD1	4.62368	5.19035	5.08159	4.97351	5.43081	4.84047	4.84665	5.1164	4.76993	5.508	5.12528	4.5886	5.60412	5.28893	4.9806	5.51755	5.23888	5.13991
1131	225109_at	OGFOD1	3.55305	3.28585	3.54861	3.41685	3.53587	3.45451	3.51113	3.54338	3.44799	3.49755	3.59967	3.52114	3.77842	3.59703	3.53023	3.82669	3.59429	3.61196
1132	225110_at	OGFOD1	6.6129	6.82797	6.92759	6.89054	6.61284	6.71292	6.61748	6.75152	6.54482	6.64686	7.10236	6.40601	7.20146	7.02924	6.70733	6.80333	6.8049	7.11011
1133	225201_s_at	MRPL14	7.87367	7.9998	8.07268	7.94566	8.29963	7.9982	7.82664	8.07046	7.80895	8.01494	7.95332	8.07478	8.11436	8.05362	8.01454	8.45402	8.29985	8.23625
1134	225272_at	SAT2	9.37744	10.0501	9.88477	10.0747	9.91528	10.2366	9.83465	9.28562	9.47504	9.23804	8.31506	10.5854	9.09789	7.95477	9.67264	8.71561	8.85676	8.58167
1135	225273_at	WWC3	4.02718	4.09477	4.2757	4.00998	5.23523	4.75005	4.75569	5.05136	4.02541	3.89955	3.75594	4.42306	4.07893	5.17574	4.65502	4.6029	4.46768	4.42576
1136	225290_at	ETNK1	7.21431	7.15663	7.5173	6.41089	6.52843	5.99727	5.9763	6.66714	6.02469	7.51407	6.88069	6.49333	7.17696	6.77516	6.9208	6.80848	6.73756	6.96107
1137	225291_at	PNPT1	6.2907	6.94164	6.97283	6.70424	7.23923	6.69091	6.12096	7.14687	6.54555	6.6244	6.83642	6.63393	6.92635	7.14615	6.58106	7.87014	6.62363	7.59527
1138	225297_at	HAUS1	5.05497	6.17623	5.79055	6.2713	6.55485	5.23458	5.57905	6.10472	5.19074	5.28492	4.99864	5.69688	5.95484	6.15163	5.15331	5.9353	5.66023	6.45697
1139	225300_at	KNSTRN	4.68612	5.40539	5.74388	4.96296	5.71169	4.84315	4.72139	5.52084	4.97939	5.69321	5.83555	5.50051	5.81831	6.19243	5.20269	6.98024	6.00119	6.27151
1140	225355_at	NEURL1B	4.63882	6.09219	5.762	5.93265	6.98088	5.72559	5.45373	6.21766	5.42286	6.1709	6.38574	5.93908	5.8681	6.46322	5.76991	5.95953	6.13048	5.93879
1141	225451_at	GRIPAP1	6.29632	6.19092	6.49777	6.12803	6.06682	6.3254	6.25154	5.99254	6.22929	6.51453	6.68579	6.36065	6.57151	6.48878	6.32485	6.228	6.67441	6.35624
1142	225470_at	NUP35	4.58807	5.24368	4.90368	4.87261	5.3838	4.29307	4.40462	5.19185	4.44989	4.61938	4.86252	4.45703	5.20482	5.42443	4.8599	5.30118	4.50566	5.49335
1143	225513_at	SCRN2	6.44512	5.90329	5.90805	6.13523	6.08973	6.27296	6.19101	6.00601	6.23072	6.50312	6.82101	6.17179	6.35992	6.14726	6.34785	6.16009	6.43502	5.89456
1144	225515_s_at	RPL7L1	6.90926	7.30768	7.38685	7.5924	7.10441	6.94172	6.77185	6.7563	6.84752	7.01226	6.93261	6.88141	7.27827	7.27331	6.91624	6.88157	7.1252	7.19951
1145	225541_at	RPL22L1	6.4974	6.58049	6.44106	6.46398	7.16741	6.21713	6.30038	6.74814	6.40666	6.65349	6.71305	6.57069	6.91119	7.69246	6.91206	7.33033	7.24284	7.738
1146	225565_at	CREB1	6.58552	6.53263	6.2586	6.76227	6.82205	6.89163	7.04783	6.75951	7.00661	6.86425	6.60543	7.04052	6.96557	7.53916	7.14106	7.1265	7.24819	7.26958
1147	225572_at	CREB1	4.96728	5.86171	5.77223	5.66372	5.64362	5.51098	5.70367	5.5343	5.44713	5.56836	5.31188	5.69878	6.3925	5.98607	5.91988	5.66085	5.68717	5.96875
1148	225580_at	MRPL50	3.80456	4.17353	3.90009	3.75908	4.0323	3.66839	3.36487	4.19801	3.15879	3.96772	3.2268	3.62558	3.65928	3.97599	3.71518	4.19099	3.49373	4.37461
1149	225581_s_at	MRPL50	5.17005	5.47731	5.31643	5.291	5.84875	5.17793	5.56033	5.73257	5.04452	5.23417	5.15465	5.10738	5.69726	6.20693	5.33999	5.70939	5.45435	5.96161
1150	225614_at	SAAL1	5.71306	5.72288	5.76626	5.66636	6.39295	5.53564	5.41199	6.04438	5.86748	6.0095	5.50011	5.26644	5.88695	6.04155	5.93831	6.71461	6.17143	6.48043
1151	225622_at	PAG1	6.15704	6.40249	7.37748	6.45044	5.4668	6.27389	7.03702	5.73736	6.09955	5.97749	5.13308	7.00167	5.08152	5.67469	5.61152	4.64519	5.19475	5.87289
1152	225626_at	PAG1	7.31471	7.69171	8.38	7.35258	7.16783	7.86114	8.38058	7.44552	8.16857	7.12035	6.27888	8.24666	6.0842	7.68339	7.95781	6.54466	7.48019	7.52035
1153	225655_at	UHRF1	4.08459	4.90729	4.59459	4.50864	5.10372	3.97668	4.53801	5.35187	4.54297	5.33469	5.07335	4.07983	5.4341	5.93997	5.34253	5.5529	4.99116	5.79654
1154	225671_at	SPNS2	6.87277	6.45123	6.33357	7.00697	5.80755	6.93556	6.955	6.39026	6.75669	6.10562	6.41415	6.19166	6.01082	6.39453	5.47637	6.23099	6.05039	6.56003
1155	225673_at	MYADM	6.14963	6.33724	5.82715	5.59032	6.83807	5.61297	6.05331	6.52955	5.3648	5.15509	6.117	6.0443	6.07825	6.72312	5.00477	6.78036	6.09583	6.7145
1156	225684_at	SKA2	6.9481	7.55487	7.52151	7.39901	7.98508	7.44246	7.1643	8.10306	7.35187	7.55952	7.52867	7.11257	8.11763	8.55252	7.46581	8.46743	8.04691	8.39993
1157	225686_at	SKA2	4.47058	4.98194	4.61044	4.67564	5.06149	4.67281	3.90538	4.69382	4.50478	4.95105	4.75768	4.32035	5.11281	5.5466	5.02716	5.70244	5.261	5.37733
1158	225725_at	ZMAT3	5.3396	5.72745	5.42558	5.50859	5.67057	5.54668	5.6252	5.6695	5.61202	5.47462	5.34068	5.54551	5.37581	6.02143	5.41776	5.66313	5.36978	5.65964
1159	225729_at	C6orf89	6.01615	6.52038	6.72381	6.64953	6.10234	6.23126	6.42838	6.17336	6.21976	6.44764	5.91847	6.50811	6.3088	6.21912	6.08524	6.16798	6.19823	6.28139
1160	225788_at	RRP36	6.83625	6.68886	6.65708	6.57942	6.97134	6.64633	6.621	6.9584	6.52252	6.91731	6.65402	6.12777	6.91112	7.07966	6.78281	7.63791	7.1296	7.27799
1161	225797_at	MRPL54	7.68052	7.60721	7.57315	7.45289	7.776	7.3296	7.4165	7.85869	7.40292	7.80451	7.51472	7.08915	7.77144	7.79605	7.50191	8.09323	7.90644	7.95892
1162	225804_at	CYB5D2	6.1356	6.47297	6.70618	6.72547	6.01955	6.40313	6.53342	6.05976	6.18646	6.09179	6.0223	6.38242	6.09121	5.34442	5.91856	5.87335	5.56886	5.9725
1163	225836_s_at	RHNO1	3.1515	3.6091	3.47178	3.49391	3.41824	3.15603	3.03198	3.55275	3.23368	3.55245	3.18589	3.09819	3.65426	3.38147	3.28963	3.36167	3.30809	3.6091
1164	225837_at	RHNO1	5.14312	5.92513	5.56206	5.45145	6.10898	5.56865	5.17198	5.80448	5.27599	5.36317	5.56327	5.03694	5.77235	6.04033	5.50007	5.86877	5.71492	6.33257
1165	225853_at	GNPNAT1	7.16805	6.42266	7.04432	7.1909	7.30358	6.59793	7.08648	7.53181	6.69353	7.03329	7.0135	5.88225	7.92642	8.40238	6.44327	8.08471	7.5829	8.0514
1166	225890_at	MGME1	6.18552	6.4814	6.40246	6.36934	6.58315	6.40931	5.87979	6.67528	6.25542	7.17078	6.18396	6.67353	6.50874	6.60119	6.15164	6.66238	6.55294	6.38471
1167	226000_at	CTTNBP2NL	5.54089	6.61015	6.27645	6.20801	6.75037	6.52123	6.54437	6.82551	6.21096	6.33877	6.02325	6.27645	6.43617	6.71834	6.83915	6.65191	6.74478	6.51245
1168	226009_at	DPCD	6.07017	5.75231	5.77978	5.80329	5.93262	5.54979	5.7482	6.26122	6.15912	6.12664	6.22664	5.67782	6.31858	6.36599	5.99079	6.4166	6.73772	6.5056
1169	226113_at	ZNF436	5.92523	5.86322	5.90583	5.50461	6.0652	5.99342	5.77702	6.12284	5.55859	5.50409	5.25886	5.76519	5.22173	5.15739	5.71202	5.26089	5.71809	5.76499
1170	226114_at	ZNF436	5.18441	5.37497	5.25639	5.26909	5.41331	5.44764	5.02894	5.40468	5.39342	5.13243	4.79541	5.21462	4.93842	4.99126	5.39326	5.05197	4.94533	5.31373
1171	226117_at	TIFA	3.58939	5.11834	4.64005	4.21195	6.06053	4.07212	3.75622	5.61164	4.30989	4.30998	3.73073	4.24005	4.6888	5.71355	4.13895	5.3584	4.66057	5.48954
1172	226122_at	PLEKHG1	3.50961	4.19885	3.50961	3.80987	4.11773	3.66663	3.51718	3.97045	3.45897	4.11684	3.18876	3.43581	3.83269	3.99416	3.84697	4.17697	3.52198	3.64175
1173	226154_at	DNM1L	7.08079	7.57642	7.38537	7.42811	7.41693	7.23184	7.43732	7.4746	7.19859	7.25729	7.02812	7.27146	7.84073	7.93464	7.58284	7.61337	7.77709	7.92762
1174	226243_at	PTRHD1	7.8168	7.59439	7.89522	7.85096	7.94869	7.61889	7.67623	8.04541	7.73683	8.08853	7.89456	7.27758	8.04678	8.43153	8.0879	8.47736	8.52608	8.28022
1175	226244_at	CLEC14A	5.98501	5.87271	6.06313	5.85188	6.02089	5.96681	5.94273	6.1711	5.8511	5.69391	6.43893	5.93701	5.91615	5.8496	5.54334	5.66258	5.9485	5.6542
1176	226275_at	MXD1	9.06293	9.52026	9.28458	9.03375	8.59734	9.4171	9.41869	8.69174	9.40042	9.6006	9.16592	9.84056	9.47315	9.15662	9.19759	8.71225	9.04622	8.96989
1177	226280_at	BNIP2	4.49176	5.62092	5.21711	5.13344	5.40145	4.86598	5.33961	5.17947	4.63096	4.93493	4.96898	5.41244	5.38129	5.24873	5.30251	5.23389	5.5074	5.40776
1178	226296_s_at	MRPS15	9.59185	9.61689	9.54779	9.49173	9.9162	9.42545	9.50025	10.05	9.54841	9.771	9.74596	9.30383	9.85674	10.1099	9.76425	10.5854	10.2486	10.2782
1179	226319_s_at	ALYREF	5.9213	6.01999	6.14029	6.00258	6.38185	5.10639	5.30707	6.21689	5.30602	6.75071	6.7536	4.95107	6.77051	6.80719	5.65999	6.88919	6.60458	6.9633
1180	226320_at	ALYREF	6.80231	6.71508	7.04574	6.9894	7.01957	6.24357	6.26779	7.02124	6.60517	7.60609	7.53985	6.28903	7.5024	7.60543	6.65656	7.54641	7.32546	7.76524
1181	226325_at	ADSSL1	4.24207	4.3132	4.14795	4.22012	4.4351	4.56665	5.10544	4.36158	4.40459	3.75373	3.36392	3.73494	3.48822	3.5439	3.49792	2.97588	3.59839	3.35753
1182	226349_at	C12orf45	5.70702	6.03402	5.90974	6.14171	6.14133	5.70323	6.16104	6.36891	5.67782	6.02071	6.262	5.64161	6.18912	6.49673	5.83419	6.55377	6.24409	6.48259
1183	226374_at	CXADR	8.7206	8.99037	9.12386	9.17196	8.55869	8.96401	8.93496	8.65087	8.80756	8.78883	8.55411	9.22601	9.02093	8.73808	8.8904	8.1908	8.37707	8.95031
1184	226394_at	MARCH5	5.04694	5.33923	5.64926	5.30485	5.21321	5.36133	5.33603	5.23921	5.14551	5.05101	5.26414	5.10594	5.38734	5.34613	5.36578	5.17891	5.24313	5.4098
1185	226416_at	ERI1	5.05925	5.30155	5.28058	4.91835	5.43672	4.42482	4.96643	5.48047	4.80104	5.81743	5.49353	4.96358	5.82222	6.00161	5.28213	6.1696	6.00183	5.92334
1186	226432_at	ETNK1	6.57931	7.03553	7.36642	6.21718	6.81241	6.30482	6.3853	7.07192	6.0796	7.05426	6.78377	6.52187	6.96289	6.6748	7.17829	6.65073	6.66055	7.2028
1187	226630_at	MIS18BP1	4.0748	4.68909	4.79093	4.5643	4.91845	3.96657	3.87779	4.36158	4.10248	4.7618	4.22901	4.5692	4.85261	4.90576	4.53597	4.71822	4.44455	4.43596
1188	226706_at	QSOX1	6.74263	6.33762	6.57026	6.57763	6.38448	6.30491	6.54489	6.66756	6.38307	7.00104	7.04391	6.19258	7.13358	6.88611	6.60681	7.02793	6.95332	6.86464
1189	226751_at	CNRIP1	3.75672	4.57618	3.73943	3.9644	4.7593	4.17259	3.99845	4.4758	3.24669	3.18966	3.53078	3.99017	3.86035	4.57799	3.66138	3.67569	3.99651	3.79293
1190	226784_at	TWISTNB	4.34776	4.22513	4.30859	4.30747	4.86434	3.93612	4.18677	4.83919	3.77132	4.53456	4.27878	4.11208	4.82342	5.22528	4.49242	4.56091	4.51002	4.97381
1191	226811_at	FAM46C	5.21485	6.84594	6.20538	5.24649	6.66158	5.69446	5.40208	7.18026	5.24084	6.80509	5.99973	6.23888	6.39332	7.93695	6.51378	6.96948	6.77321	6.66794
1192	226839_at	NR2C2AP	5.37014	5.01442	5.36888	5.07959	5.28807	4.94722	5.04641	5.11928	4.92412	5.13474	5.55538	4.85954	5.27881	5.3135	4.96852	5.44703	5.26632	5.73375
1193	226871_s_at	ATG4D	6.37372	6.3554	6.46155	6.61989	6.28848	6.41847	6.6726	6.35564	6.48638	6.44906	6.07615	6.64004	6.53966	6.06384	6.54036	6.43246	6.44136	6.24876
1194	226936_at	CENPW	5.90064	5.63028	5.20328	5.77969	6.79827	5.06491	4.89248	6.89428	6.09883	6.79541	6.68823	4.9834	6.99262	7.85759	6.25494	7.8551	7.1603	7.69048
1195	226980_at	DEPDC1B	3.40016	3.62718	3.53573	3.85532	3.70218	3.17733	3.37381	3.693	3.13187	3.91564	3.47366	3.14032	4.03846	4.26263	3.86332	3.73509	3.64972	4.07392
1196	226987_at	RBM15B	4.81174	5.21555	4.94937	4.6777	5.10285	5.09701	5.01599	5.30983	4.68011	4.51763	5.18448	4.73576	4.59972	5.30294	5.02518	5.51065	5.05785	5.2376
1197	227019_at	C1orf226	5.18303	4.75988	4.80621	4.86223	4.97254	4.55909	4.60027	5.14646	4.37117	5.38672	4.5243	4.89899	4.98216	4.30923	4.80383	5.58314	4.9025	5.18951
1198	227043_at	CCDC159	5.9463	6.0754	6.02035	5.96647	5.72204	5.94632	6.11215	5.77634	6.31859	5.70508	5.63654	5.77627	5.7754	4.98565	5.91994	5.34035	5.76178	5.5743
1199	227056_at	KIAA0141	4.28815	4.3447	4.36683	4.4007	4.78718	4.27744	4.00811	4.63708	4.96311	4.46494	4.25011	4.50483	4.47365	4.43429	4.62814	4.42679	4.67186	5.08025
1200	227110_at	HNRNPC	4.8001	5.27987	5.41102	5.08404	5.52636	4.73129	4.99448	5.51167	4.77558	5.47741	4.95191	5.40798	5.46117	6.22525	5.26114	5.7587	6.08026	5.88548
1201	227143_s_at	BID	5.09966	5.73475	5.74645	5.69437	6.30092	5.46297	5.65794	5.86648	5.13198	5.62388	5.59967	5.41721	6.04778	6.37831	5.90566	6.15417	5.78768	6.45111
1202	227153_at	IMMP2L	5.93947	5.63431	6.16157	6.06607	5.84665	5.8976	6.32834	5.02043	5.78965	5.47569	4.91585	5.69461	5.71802	4.99604	5.40445	5.43536	5.13171	5.65973
1203	227221_at	ZMAT3	3.809	4.1824	3.88528	3.68482	3.96614	3.54914	3.87983	3.73491	3.84741	3.60117	3.36134	3.95653	3.82038	3.86275	3.88172	3.94896	3.84123	3.71202
1204	227354_at	PAG1	5.73571	6.80118	7.11289	5.92385	5.58948	5.73071	6.24334	5.14094	5.92423	5.68139	4.84442	6.80783	5.21049	5.46407	5.73885	4.22558	5.09842	5.52758
1205	227363_s_at	EMC8	7.46679	7.31987	7.38292	7.36364	7.83955	7.51535	7.45774	7.98194	7.26209	7.5713	7.69855	7.08903	7.56008	7.90734	7.57857	8.42059	8.18767	8.11029
1206	227413_at	UBLCP1	5.47416	5.65935	5.56665	5.52333	5.36195	5.34255	5.33961	5.62887	5.23122	5.51047	5.11531	5.44075	5.84388	5.73272	5.63153	5.37549	6.03503	5.96795
1207	227447_at	SKIV2L2	7.65477	7.93152	7.86493	7.9652	7.64862	7.8629	7.88118	7.69924	7.86565	7.45834	6.92468	7.62294	7.50511	7.26224	7.32367	7.36621	7.45138	7.5869
1208	227461_at	STON2	5.30534	6.90176	6.38319	6.7613	6.22861	6.17118	7.01118	6.45637	5.896	5.38601	4.88922	6.68721	5.92723	5.3913	6.28578	5.04961	5.67469	5.54257
1209	227522_at	CMBL	11.0933	10.6383	11.1726	11.0069	10.4662	10.2407	10.8939	10.159	10.628	10.6449	9.85959	10.6092	10.4347	9.59017	10.2283	10.0001	9.90664	9.95297
1210	227545_at	BARD1	3.1952	3.61162	3.24451	3.71525	3.75804	3.15039	3.20828	3.82078	3.1724	3.55495	3.51105	3.07747	4.04002	4.65788	3.72541	4.41553	3.48773	4.3854
1211	227556_at	NME7	12.343	11.8573	11.7158	12.0348	11.4249	11.66	11.4572	11.7495	11.5022	11.716	11.9878	11.4106	12.0721	11.5153	11.9878	11.7542	11.1456	11.9377
1212	227605_at	AIMP1	4.21089	4.44557	4.2765	4.23282	4.37135	3.69221	4.4256	4.649	3.69221	4.03353	3.84413	4.22085	4.25556	4.44325	4.29251	4.38388	4.21074	5.0909
1213	227633_at	RHEB	4.66158	4.59718	4.77758	4.54002	5.31078	4.70758	4.98307	4.77638	4.65125	4.8532	4.71056	4.67857	5.40728	4.88087	4.37128	5.40915	4.82036	4.89734
1214	227653_at	TRMT5	3.54096	3.69116	3.91809	3.69338	4.46642	3.74284	3.98704	4.0767	3.7737	3.57862	3.61139	3.18748	3.6412	3.98486	3.62353	4.04916	4.25794	4.27008
1215	227722_at	RPS23	5.4277	5.09917	4.95807	4.93734	5.64375	3.77482	4.34479	5.08639	5.2837	5.16126	4.64879	3.7563	4.61449	4.16681	4.63402	3.65184	4.26035	4.1711
1216	227801_at	TRIM59	3.40521	3.76506	3.58805	3.72248	3.85798	3.61857	3.24762	3.74523	3.27417	3.9155	4.07861	3.43581	4.65109	4.35698	3.8811	4.09225	4.02847	4.62044
1217	227850_x_at	CDC42EP5	9.28791	8.44793	9.0978	8.98695	8.83312	8.22784	8.52071	9.77045	8.72156	10.4039	10.1802	8.54092	10.6129	10.1906	9.3097	10.3631	10.2816	10.4171
1218	227962_at	ACOX1	9.39242	9.52671	9.64798	9.69684	8.39526	8.81621	9.48166	8.47498	9.09935	8.56852	7.75979	9.38262	8.23261	6.69632	8.18077	6.98864	7.4859	7.46738
1219	228033_at	E2F7	2.71379	2.66907	2.98798	2.98681	3.16693	2.66494	2.84001	3.30697	2.8598	3.54984	3.61131	2.88662	3.77129	4.57388	3.06404	4.03336	3.93031	4.32231
1220	228053_s_at	TOMM5	8.42645	8.84839	8.47096	8.60371	9.0798	8.40274	8.09154	9.04937	8.34558	8.19913	8.34477	8.08808	8.56112	8.74301	8.25934	8.98405	8.70294	9.13646
1221	228073_at	NANP	4.41793	4.4563	4.84206	4.39734	4.99385	4.36837	4.496	4.61124	4.5157	4.269	4.14047	4.09302	4.54344	4.70507	4.3194	4.4535	4.58744	5.32824
1222	228131_at	ERCC1	3.77269	3.99558	4.12513	4.04858	3.92988	3.53765	4.00144	4.29783	3.99793	4.09728	3.96865	3.67245	3.94395	4.19731	4.27863	4.12055	3.78118	4.4191
1223	228205_at	TKT	3.69313	3.36217	3.69236	3.56808	3.90233	3.88918	3.25135	3.72165	3.80728	3.48558	3.89802	3.39113	3.63311	3.76593	4.08631	4.26913	3.98688	3.78595
1224	228308_at	FKBP11	4.63902	4.8477	4.33877	4.20037	4.66699	4.40645	4.37851	4.52121	4.19484	4.96968	4.62348	4.42467	4.58889	4.39713	4.27374	5.12486	5.04813	4.60247
1225	228315_at	ZMAT3	5.33961	5.94403	5.54057	5.26778	6.07541	6.31589	6.29174	5.90331	6.07881	4.96244	4.93626	5.80441	5.50061	6.9426	6.2167	5.95876	6.17667	6.42022
1226	228355_s_at	NDUFAF2	6.84416	6.91263	6.81764	6.69977	6.97305	6.08958	6.59069	6.79473	6.15123	6.94176	6.79638	6.621	7.00116	6.92852	6.5608	7.37825	6.8529	7.3066
1227	228401_at	ATAD2	4.04624	4.53078	4.3908	4.36555	4.60288	4.36766	4.52189	4.34854	4.19785	4.67118	4.33073	4.56927	5.09941	5.22687	4.67488	4.87581	4.80305	4.94245
1228	228409_at	PLIN4	5.46033	5.00546	5.16288	5.02479	5.06761	5.64615	5.4366	5.435	5.62157	5.47562	5.66844	5.25363	5.30242	5.22396	5.59104	5.62157	5.19555	5.17588
1229	228500_at	THAP8	4.64044	4.55005	5.23066	4.69745	4.56192	5.11929	4.91387	4.32347	4.88153	4.88431	5.12368	4.74735	4.15681	4.28965	4.67455	4.59743	4.37011	4.09728
1230	228597_at	MIS18A	3.99186	4.08896	4.23237	4.14682	4.74072	3.75976	4.02116	4.44055	3.61114	4.53934	4.05308	3.79602	4.41415	4.73683	4.25199	4.98498	4.62244	5.41837
1231	228670_at	TEP1	7.05257	7.50947	7.21258	7.03447	6.47936	6.60411	7.01356	6.95415	6.83374	7.391	6.24956	7.02585	6.43591	6.14461	6.94945	5.39393	5.84636	6.43411
1232	228729_at	CCNB1	3.20718	3.55944	3.82393	3.76664	3.92237	3.56373	3.58845	4.29158	3.4612	4.33077	4.34219	3.52028	4.59899	5.6705	4.13919	4.79806	4.43372	4.60911
1233	228730_s_at	SCRN2	6.80865	6.95996	7.20764	7.18193	6.51701	7.33423	7.12378	6.50476	7.14889	7.08956	6.61786	7.14644	7.29201	6.29556	7.27336	6.76296	7.1122	7.08166
1234	228774_at	CEP78	4.19472	4.30399	4.15932	4.45988	4.89862	4.01711	4.41176	4.56071	3.49643	4.63542	4.28158	4.1766	5.0793	5.01133	4.48507	5.06479	5.08427	5.43497
1235	228846_at	MXD1	9.6747	9.62912	9.54548	9.4139	9.0148	9.87611	10.211	9.25529	9.63945	10.1055	9.8573	10.335	10.2238	9.79991	9.88071	9.44714	9.85636	9.67682
1236	228865_at	C1orf116	8.29944	7.99613	8.32494	7.90094	7.50988	7.82351	8.25295	7.62451	7.77515	8.14838	7.70598	7.73878	8.20676	7.76427	7.95721	7.99656	7.871	8.25393
1237	228897_at	DERL3	5.96643	5.97649	5.71956	6.13193	6.06142	6.22564	6.00574	6.05422	5.68036	5.88875	6.4503	5.88288	6.33069	6.16446	6.09261	6.31325	6.56072	6.12199
1238	228925_at	ADAM1A	3.28119	4.52302	3.79319	3.43137	3.29476	3.69433	3.69622	2.87428	3.40452	3.64583	2.83794	4.36001	3.1364	2.85603	3.32758	3.11007	3.24992	3.28392
1239	229061_s_at	SLC25A13	5.00058	4.83257	5.17604	4.70247	3.86185	4.79081	4.56633	4.46542	4.60552	4.72714	4.08481	5.1093	4.23164	4.07413	4.40704	4.43205	4.0735	4.43508
1240	229358_at	IHH	6.90106	7.12169	7.13605	7.19129	6.89594	6.94962	7.36781	6.55907	6.93704	6.86238	6.40838	7.24411	6.97027	6.6505	6.9088	6.6635	6.50337	6.41077
1241	229445_at	CYBA	5.24677	4.69771	5.23815	4.88924	4.87043	5.28894	5.02957	5.00101	4.71172	5.36422	5.54898	4.80789	4.89098	4.81199	5.08628	5.03878	4.74678	4.94178
1242	229460_at	FAM126B	7.03735	7.84447	7.61088	7.262	6.97452	7.10145	7.28313	7.00735	7.05116	7.23567	6.6634	7.84014	6.90693	6.48705	7.48282	6.74186	6.42371	7.04068
1243	229529_at	TCF21	4.5059	4.7997	4.46142	3.79671	4.84717	4.25407	4.02975	5.28026	4.25421	4.09287	3.9685	4.08109	3.72308	4.24048	4.06396	4.21258	3.52959	4.24203
1244	229544_at	RPL14	3.64325	3.84118	3.88642	4.13979	4.04858	3.90344	3.65409	3.80054	3.49344	3.47089	3.44698	3.66866	3.84697	3.81549	4.06047	3.70405	3.57027	3.94488
1245	229545_at	FERMT1	6.21548	5.66953	6.33001	5.73272	5.20797	5.78464	5.93243	5.53767	5.81314	6.40201	6.2573	5.50186	6.18146	6.46052	6.02024	5.79908	6.28514	5.921
1246	229563_s_at	RPL10A	11.5214	11.6694	11.6859	11.8535	11.9994	11.3615	11.4618	11.9551	11.7735	11.5915	11.7525	11.3391	11.8514	12.124	11.9225	12.112	12.0662	12.1135
1247	229610_at	CKAP2L	3.9679	3.64138	3.86218	3.89703	4.01715	3.36135	3.62338	4.02086	3.51723	3.8967	4.18667	3.57593	3.97924	4.1264	3.75889	3.87614	3.99427	3.99156
1248	229686_at	P2RY8	4.1865	4.54649	4.97298	4.06955	4.84556	4.29665	4.42558	4.89002	4.66005	4.49897	4.19418	4.20254	4.1439	5.51789	4.48099	4.71099	4.57631	4.17887
1249	229693_at	TMEM220	9.15277	8.91695	9.08023	8.09359	8.32528	9.63034	9.40965	7.79331	9.22693	9.13909	7.61031	9.14967	6.92763	7.58521	9.24886	6.9585	7.36555	9.01459
1250	229721_x_at	DERL3	6.37647	6.49585	6.68249	6.15184	7.0363	6.11726	5.89103	7.25619	5.9992	6.42757	6.51341	5.80688	6.93188	7.39408	6.4226	6.89601	6.67605	6.5471
1251	229814_at	TNFAIP8	2.92314	2.90571	2.93107	2.88985	2.813	2.82687	2.89351	2.90417	2.93656	3.06562	2.86825	2.96392	3.28669	2.89794	3.04063	3.06754	3.07937	2.79871
1252	230002_at	GPSM2	4.79562	5.60129	5.10213	5.20123	5.11958	5.26217	5.22368	6.14121	5.47172	5.41255	5.90074	5.21847	5.50773	6.96076	6.33671	6.4142	6.37749	6.59724
1253	230026_at	MRPL43	5.29769	4.69771	4.57001	4.10539	4.20303	4.19354	4.91275	5.2501	4.75329	5.32741	5.03351	4.45169	3.99893	4.96013	3.96001	5.41062	4.31736	4.29459
1254	230027_s_at	MRPL43	6.61171	6.63817	6.61332	6.34648	6.64953	6.04963	6.18813	6.40835	6.27888	6.4245	6.12767	6.11681	6.56954	6.42986	5.77886	6.82348	6.07023	6.40113
1255	230083_at	USP53	4.0172	4.85325	4.84042	4.65614	4.17543	4.37511	4.95837	4.07883	4.31802	4.53079	4.0319	5.06139	4.95225	4.34675	4.27755	4.13722	4.36628	4.59227
1256	230087_at	PRIMA1	4.34033	4.19618	3.89585	3.93317	4.1993	3.88559	3.77994	4.74294	3.8807	3.634	4.33217	4.16313	3.71485	3.9381	4.14142	4.21351	4.087	4.04392
1257	230118_at	GEMIN6	4.4593	4.37461	4.79433	4.49279	4.43022	4.50906	4.95998	4.47301	4.49279	4.6427	4.73952	4.28469	4.71078	4.58556	4.35705	4.69863	4.46239	4.47498
1258	230267_at	WSB1	3.70243	4.125	3.65267	3.75297	3.63802	3.75728	4.33132	3.78762	3.61936	3.68482	3.71938	3.8952	3.60309	3.61728	3.88021	3.51051	3.82477	3.75883
1259	230329_s_at	NUDT6	3.95694	3.85808	3.98267	3.80022	3.90688	3.55546	3.61469	3.50851	3.79747	4.12688	4.08097	3.29949	4.00808	4.37032	3.96001	4.11788	4.10961	4.15544
1260	230523_at	QSOX1	3.38545	3.27068	3.47968	3.37257	3.42621	3.01285	2.9674	3.29215	3.28105	3.22028	3.34656	2.80985	3.71485	3.25582	2.93644	3.30639	3.34455	3.365
1261	230707_at	SORL1	4.25192	5.95572	3.95484	5.02006	4.22487	4.49633	3.80623	4.28501	4.73287	4.86619	4.2464	5.99366	3.73894	3.79771	4.81501	3.72816	3.66033	3.62127
1262	230877_at	IGHD	3.20517	3.04799	3.14508	2.96432	3.19176	3.10889	3.0492	3.31558	3.25156	3.0321	3.35195	3.11762	3.09841	3.15283	3.20526	3.3924	3.03667	3.03011
1263	230995_at	CMBL	4.16836	4.356	4.29395	4.28766	3.86466	4.02313	4.57208	3.85536	4.25776	4.20307	4.33248	4.16619	3.85572	3.85536	4.04128	3.95225	4.44123	3.41354
1264	231268_at	MYBL1	6.17372	5.85767	6.08069	6.2319	6.11784	6.2886	6.34586	6.0841	6.21765	6.40137	6.64415	6.21177	6.2381	6.23456	6.13006	6.38542	6.55538	6.04193
1265	231358_at	MRO	5.58972	6.44864	6.81203	6.45186	5.67443	6.22277	6.57318	5.58144	5.81765	5.65082	4.97734	6.37071	5.32204	4.07679	6.06465	4.62799	5.05344	4.93821
1266	231678_s_at	ADH4	11.2605	10.5632	11.1299	11.122	9.64758	11.0188	10.6288	10.0169	10.7809	9.824	5.73216	10.9838	9.14289	7.42195	9.40369	7.14834	8.21704	9.37838
1267	231817_at	USP53	3.45684	4.00928	3.53651	3.81173	3.5925	3.57429	3.82961	3.93628	3.60903	3.21685	3.09928	3.86954	3.68518	3.68414	3.51262	3.35404	3.23156	3.69612
1268	231822_at	CTTNBP2NL	4.25619	4.56194	4.33374	3.97853	4.62906	3.97148	4.35483	4.30767	3.94269	4.39159	4.01324	4.21565	4.36445	4.21955	4.25922	3.98136	4.25308	4.19785
1269	231844_at	RBM28	5.0146	5.17704	5.09553	4.65592	4.97025	5.05412	4.98086	4.86012	4.6494	4.91851	4.9353	5.054	4.61237	5.01256	5.06565	5.20015	5.17231	5.04647
1270	231852_at	ERI1	2.28784	2.65864	2.29915	2.44499	2.54341	2.31395	2.49318	2.68557	2.43656	2.49614	2.48943	2.47401	2.50086	2.63383	2.49848	2.73929	2.51332	2.46943
1271	231874_at	FAM126B	3.86938	3.77047	3.69684	3.86077	3.30327	4.06846	4.29092	3.71408	4.37424	3.69529	3.43152	4.568	3.64175	2.76718	4.33425	2.98677	4.17207	4.84874
1272	231914_at	NUDT14	6.40981	5.9505	6.3336	6.78935	6.23007	5.67811	6.7425	5.72122	6.25913	6.15276	6.09563	5.984	6.43617	6.06338	6.13459	6.06024	5.26023	5.80344
1273	232004_at	HNRNPR	4.15157	4.90157	4.53066	4.59331	4.4427	4.51099	4.52553	4.48589	4.13847	4.36	4.36384	4.55987	4.47806	4.56169	4.60215	4.6186	4.61467	4.84582
1274	232092_at	SLC25A51	5.24457	5.03976	5.20137	4.87023	5.06076	5.17756	5.54475	5.11683	4.73467	5.00569	4.19414	4.98817	5.01101	4.51747	5.2883	4.78167	5.06772	5.53637
1275	232215_x_at	PRR11	7.77986	7.48981	7.48647	7.53259	7.31226	7.52077	7.75599	7.43011	7.67782	8.01697	7.76953	8.03027	7.60393	7.803	7.83299	7.28356	7.83266	7.6425
1276	232278_s_at	DEPDC1	2.9477	3.17232	3.28375	3.4064	4.04285	3.16478	3.10546	3.52605	3.32034	3.85484	3.72529	3.20718	4.47835	4.69618	3.54545	4.23808	3.73347	3.85311
1277	232436_at	ZNF274	3.67117	4.10555	3.50608	3.78928	3.32474	3.59577	3.75034	3.67592	3.58962	3.51382	3.5992	4.04647	3.65193	3.53682	3.47023	3.64397	3.88707	3.65476
1278	232510_s_at	DPP3	7.86034	7.01536	7.52367	7.25038	7.50983	6.77424	6.88027	7.74653	7.18997	7.99267	7.60111	6.70724	7.76218	7.97674	7.48329	8.14509	7.90525	7.92233
1279	233058_at	GPSM2	3.41354	2.95424	3.69269	3.39919	3.3596	3.42421	3.38656	3.36844	3.29448	3.63299	3.24335	3.26081	3.2019	3.75012	3.34554	3.53355	3.69917	3.65298
1280	233421_s_at	NUP133	3.67252	3.54725	3.48434	3.50261	3.53107	3.27747	3.4609	3.3582	3.3759	3.52554	3.8537	3.4041	3.37287	3.46335	3.44644	3.17092	3.36733	3.64075
1281	233531_at	SLC46A1	5.42339	5.34387	5.30456	5.42825	4.91485	5.02437	4.91462	4.81306	5.53094	4.83828	4.91382	4.77098	4.48966	4.51298	4.40631	4.7003	4.36905	4.2798
1282	233864_s_at	VPS35	9.12842	10.1617	9.57073	9.76248	9.60908	9.94629	10.0673	9.01973	9.63381	8.73758	8.59433	10.1248	8.47939	8.67811	9.86331	8.76234	9.04319	8.71159
1283	233979_s_at	ESPN	6.72938	7.2231	7.42789	7.36248	6.75807	7.25931	7.0166	6.9389	7.22517	6.92016	6.28927	7.64028	6.99899	5.15455	6.92778	6.14051	5.93396	6.7045
1284	234306_s_at	SLAMF7	4.77156	5.34323	5.1091	4.79247	5.8346	5.27374	5.00991	6.15276	5.02583	4.96856	4.96947	4.79313	5.33337	5.38191	5.28001	5.45676	5.35811	5.01048
1285	234672_s_at	NDC1	6.36729	7.00587	6.93551	7.15323	7.31363	6.67452	6.6307	7.43805	7.05577	7.07676	7.4941	6.40964	7.80416	8.1278	7.39581	7.9907	7.701	8.10622
1286	234811_at	CENPN	2.93714	2.88971	2.8088	2.78806	2.71851	2.7683	3.0575	2.6712	2.82654	2.73447	2.98173	2.73364	2.91947	2.62195	3.02664	2.71972	2.93904	3.20045
1287	234863_x_at	FBXO5	4.68384	4.8638	5.06977	5.13088	5.66682	4.9454	4.83764	5.1951	4.4378	5.23932	5.54144	5.0077	5.33053	5.98644	5.3846	5.34363	5.49822	6.22997
1288	234976_x_at	MTHFD2	3.01964	2.98534	2.9911	3.29872	3.09396	2.97949	3.01403	3.47924	3.16782	3.10733	3.24236	3.03725	3.2239	3.1127	3.17097	3.39484	3.20415	3.06658
1289	235000_at	LPP	4.33878	4.72553	4.60747	4.16092	4.11196	3.84131	4.09343	3.70863	3.89701	4.46312	4.06698	4.64136	4.30247	4.08078	3.81254	3.84198	3.7099	3.84697
1290	235141_at	MARVELD2	8.57335	8.3067	8.74186	8.55241	8.10755	8.52577	8.13663	8.04666	8.12997	8.69455	8.25181	8.57228	8.60627	8.12482	8.70155	8.05771	8.39938	8.252
1291	235175_at	GBP4	4.53644	5.49821	4.66522	4.58477	5.52761	5.08915	4.96456	5.3652	4.7577	6.80529	7.29531	5.58532	6.58242	6.10694	6.12011	5.33706	6.62068	6.26055
1292	235223_at	RRP36	3.61368	3.73204	3.49792	3.87053	3.78328	3.67117	3.63943	3.42271	3.52741	3.37425	3.38902	3.53732	3.83213	3.73833	3.62273	3.9723	3.86132	3.6665
1293	235266_at	ATAD2	3.36564	3.68325	3.72043	3.75237	3.565	3.58342	3.7104	3.79489	3.80127	3.81043	3.72312	3.93815	4.24058	4.23155	4.20513	3.95548	4.75359	4.31511
1294	235476_at	TRIM59	4.39588	5.27755	4.93728	4.74034	5.05018	5.15581	4.69348	5.47272	5.04241	5.19637	5.37323	4.75245	6.09089	6.64743	5.86195	5.70244	5.93034	6.23284
1295	235478_at	DCLRE1C	3.35348	3.9112	3.62901	3.74241	3.54986	3.69035	3.70368	3.51306	3.38248	3.63527	3.36747	3.61139	3.82462	3.55631	3.85767	3.13871	3.47685	3.35774
1296	235545_at	DEPDC1	3.07253	3.37639	3.2682	3.4191	3.70488	2.94375	3.17875	3.67787	3.54989	3.55174	3.54365	2.61434	3.8514	4.66441	3.79319	4.05223	4.56797	4.46627
1297	235572_at	SPC24	4.22403	3.98175	4.29133	4.3056	4.73262	4.41859	3.99346	4.49872	4.30201	4.53348	4.49936	4.18353	4.2752	4.41419	4.45797	4.49845	5.08859	4.6186
1298	235574_at	GBP4	5.04779	5.5453	5.21196	5.13482	5.38346	5.40662	5.3386	5.10601	5.18382	6.88847	6.60559	5.41187	6.05015	5.5794	5.80933	5.18598	5.88079	5.78968
1299	235629_at	FN1	2.36074	2.50517	2.40822	2.58104	2.39929	2.41252	2.6287	2.51949	2.69252	2.55429	2.84196	2.36074	2.54924	2.47773	2.62133	2.66035	2.69146	2.49871
1300	235636_at	DRG1	2.98597	2.64797	3.04805	3.03898	3.0122	3.16469	3.09574	3.04499	3.01273	2.83794	2.9488	3.03341	3.34776	3.05132	3.04435	3.16156	3.20707	3.22666
1301	235637_s_at	DRG1	3.01095	2.9837	3.09456	3.23614	3.01397	2.96499	2.92892	2.98545	3.19869	3.09254	3.38064	2.94783	3.17097	2.96005	3.07082	3.13063	3.11775	2.95644
1302	235676_at	SEC11C	3.34151	3.23979	3.25094	3.42792	3.2195	3.33751	3.54807	3.26584	3.3268	2.74297	3.18784	3.28242	3.29517	3.11145	3.36033	3.28945	3.46615	3.07378
1303	235766_x_at	RAB27A	4.93043	5.87705	5.75345	5.38423	5.85095	5.45496	5.14117	5.39389	5.39032	5.46127	4.97009	5.50081	5.18282	5.44179	5.68112	5.3537	5.71894	5.60184
1304	235850_at	FAM162A	3.31947	2.98004	3.68169	3.37152	3.17784	3.25093	3.42794	3.1767	3.20813	3.18588	3.28185	3.12606	3.19766	3.12233	3.07469	3.13718	3.24206	3.20625
1305	235919_at	CEP78	3.35889	4.23026	4.22338	3.80993	4.3791	3.71208	3.66367	4.17714	3.3611	4.35856	4.11635	4.16041	5.33976	5.18352	4.81733	4.75358	4.66229	5.3806
1306	235955_at	MARVELD2	4.55355	4.86161	4.74655	4.76398	4.64766	5.48947	5.19995	4.62465	4.73169	4.71919	4.19268	4.7208	4.77278	4.89459	4.93788	4.40359	4.69101	4.79043
1307	235971_at	TIFA	2.98728	2.99005	3.11714	3.06187	3.2107	2.90403	2.99755	2.93604	2.96503	3.00678	3.02389	3.13761	2.95418	3.03495	3.07402	3.04003	2.97256	3.12638
1308	236312_at	MAD2L1	2.84431	2.93282	3.10893	2.99873	3.10645	2.88724	2.81542	3.18336	3.00154	3.44369	3.14678	2.6125	3.33751	3.21771	3.38986	3.44698	3.36816	3.37959
1309	236495_at	NAMPT	2.65472	2.72509	2.77066	2.92293	2.5956	2.93424	2.92423	2.97323	2.99368	2.95418	2.98586	4.69574	2.95379	3.48747	3.18907	3.09592	3.03689	2.97501
1310	236707_at	DAPP1	3.43364	3.19247	3.26149	3.57145	3.27661	3.33751	3.46493	3.38588	3.31929	3.3828	3.5811	3.26068	3.45725	3.46192	3.47801	3.391	3.38739	3.6552
1311	236794_at	CTBP2	5.01409	5.01631	4.53609	4.95979	4.56443	4.91582	4.63537	4.73236	4.9444	5.22253	4.81513	5.00846	4.67812	5.0705	4.94708	4.5165	4.65263	4.78105
1312	236905_at	NUP133	3.29585	3.17058	3.04765	3.33478	3.12409	3.28285	3.25395	3.23984	3.18283	3.12932	3.15594	3.33784	3.33346	3.16199	3.27708	3.45221	2.92304	3.22169
1313	236906_x_at	IPO5	3.33242	3.42506	3.43498	3.38448	3.42398	3.55604	3.53829	3.58776	3.46191	3.2984	3.50292	3.40409	3.36252	3.23705	3.32773	3.4143	3.17771	3.37773
1314	236916_at	STRAP	3.02692	2.84228	3.09648	3.01039	2.75669	2.99901	2.99701	3.04431	2.99522	2.95511	3.01039	2.99901	3.03581	3.00596	2.94711	3.05198	2.92967	3.28897
1315	237029_at	HGD	3.49622	3.08183	3.43426	3.63168	3.27648	3.34521	3.6595	3.71187	3.56945	3.25376	3.4386	3.55254	3.41548	3.24374	3.61749	3.50262	3.416	3.3124
1316	237059_at	VTA1	4.15877	4.26087	4.06516	4.10858	4.04617	3.86671	4.31446	3.97687	3.91507	3.89952	3.83805	3.99837	3.97616	3.93745	4.22288	3.93745	4.16731	4.10112
1317	237083_at	MRPS33	2.62938	3.31731	3.10186	3.00332	2.86312	2.68273	2.85466	2.89088	2.72789	2.87081	2.81242	2.84014	3.24589	2.53968	2.86483	2.95418	2.90642	3.36605
1318	237289_at	CREB1	3.93286	4.57185	4.19269	3.80392	4.1618	4.03772	3.86551	3.78383	3.79623	4.17827	4.03992	4.04673	4.35232	4.2771	4.08448	4.0044	3.81517	4.10651
1319	237350_at	TTC36	5.53654	5.35083	6.0752	6.09827	4.872	6.0843	5.88096	5.08476	5.86488	5.34568	5.17153	6.00362	4.97574	5.09451	4.99817	4.61975	4.55885	4.44519
1320	237465_at	USP53	3.78493	4.10348	3.86134	3.63134	3.33589	3.82467	4.0023	3.65928	3.54818	3.7629	3.78568	4.0345	4.00239	3.77374	3.96001	3.37227	3.65795	3.74151
1321	237654_at	PPP1R36	7.50527	6.57617	7.28928	7.35287	6.81225	7.19479	7.62471	6.891	7.14926	7.08686	5.54787	5.99856	5.99099	6.15534	6.7044	5.937	6.40478	6.79865
1322	238025_at	MLKL	6.16023	6.59429	6.31579	6.16812	7.09174	6.29428	6.22845	6.78528	6.24998	7.08925	7.27024	6.82494	6.84183	7.6151	6.89944	7.61905	7.53035	7.12651
1323	238190_at	TUFM	3.54673	3.62458	3.43264	3.74178	3.82844	3.59755	3.51402	3.63475	3.65424	3.58918	3.13443	3.60669	3.57038	4.00343	3.58202	4.07364	3.98561	4.2323
1324	238500_at	EMP2	3.58813	3.24723	3.37525	3.28588	3.51643	3.93408	3.48611	3.45644	3.33117	3.57701	3.67763	3.48602	3.46692	3.26706	3.37118	3.44369	3.596	3.91585
1325	238574_at	SLC25A51	6.02458	6.29138	6.1313	6.19861	6.07231	6.31895	6.32631	5.765	6.52501	5.71924	5.1259	6.36914	5.30431	5.29714	5.9648	5.40662	5.21869	5.47379
1326	238601_at	PHKB	4.91178	5.31399	4.89621	5.2984	4.75765	4.85181	5.20347	4.71056	4.87569	4.82015	4.53344	5.03854	5.49997	5.22221	5.52008	4.22673	4.82036	5.21344
1327	238637_at	NUP37	3.38801	3.74282	3.79105	3.56735	3.65928	3.45966	3.66905	3.57712	3.3558	3.34248	3.49446	3.35152	3.59048	3.83371	3.56647	3.66436	3.78391	3.61077
1328	238659_at	KIAA0141	2.95079	2.8397	2.72441	2.61165	3.0205	2.9548	3.15855	2.9038	3.13655	3.07744	3.02363	3.05728	2.91275	2.81878	2.93056	3.12593	2.88051	2.96621
1329	238666_at	FDFT1	4.39917	4.37207	3.59009	3.71336	3.83948	4.01671	3.94363	4.17714	4.00286	4.83491	4.43847	4.27147	4.14923	4.11004	4.30217	3.61742	4.60107	4.2006
1330	238822_at	MRPL3	2.50422	2.57195	2.89864	2.72146	2.71781	2.65685	2.73991	2.86025	2.62456	2.56044	2.62835	2.60521	3.00195	2.93485	2.90093	2.76466	2.8356	2.87033
1331	238858_at	TIFA	2.94451	2.61111	2.86886	2.98491	2.86594	2.91116	2.91044	3.03319	2.96963	2.65346	2.84675	2.80208	2.91831	3.21048	2.93103	3.01278	2.8312	2.953
1332	238922_at	IARS	2.82279	2.90282	2.5776	2.83936	2.79086	3.26573	2.79488	2.74996	3.14306	3.07259	2.87625	2.68185	2.8886	2.7177	2.85259	2.9714	3.07701	3.16934
1333	238935_at	RPS27L	5.74826	5.27749	5.80814	5.70874	5.67452	5.78202	5.60629	5.9982	5.76536	5.90153	5.47547	5.32229	5.69867	6.07425	5.91307	5.76163	5.5631	6.10613
1334	238995_at	SULT1A1	5.63144	5.2042	5.27873	5.38581	5.22396	5.21883	4.89395	5.17031	5.0119	5.4889	5.55813	5.1848	5.56873	5.06773	5.18256	5.04765	5.42153	5.05005
1335	239155_at	CXADR	7.15912	7.01849	7.14642	7.00513	6.58768	7.24775	6.77406	7.0837	6.94762	7.25161	6.23047	7.16524	6.71983	6.36559	6.94446	5.90754	7.16009	6.91643
1336	239191_at	DHRS7B	3.50981	3.24601	3.14332	3.25198	3.1303	3.57914	3.29692	3.15494	3.73379	3.44717	3.47529	3.20718	3.22603	3.2686	3.32178	3.22847	3.54421	3.1296
1337	239219_at	AURKB	4.04691	3.9361	3.96507	3.68482	3.78768	3.9502	3.85378	3.84816	3.98499	4.23282	4.46531	4.17634	3.87656	4.16619	4.26762	4.58706	4.4029	4.04231
1338	239258_at	RHOQ	2.4601	2.80396	2.58799	2.7595	2.58416	2.61479	2.68088	2.58273	2.38555	2.45316	2.67751	2.84678	2.61125	2.75184	2.70842	2.49493	2.74251	2.74525
1339	239310_at	ACP2	3.43792	3.3517	3.83743	3.47822	3.71595	3.80755	3.60276	3.50036	3.21407	3.32035	3.61139	3.43581	3.3201	3.39789	3.57191	3.34031	3.47813	3.19544
1340	239515_at	SPA17	3.58628	3.4048	3.28706	3.87209	3.45622	3.44556	3.34016	3.65636	3.15001	3.46475	3.68746	3.53526	3.34834	4.20989	3.20636	3.78387	3.5698	3.61769
1341	239525_at	CTTNBP2NL	3.54902	3.69905	3.6889	3.46604	3.99565	3.84002	3.63827	3.63741	3.55255	3.68946	3.64762	3.44464	3.61279	4.15547	3.8165	3.66436	3.86038	4.19113
1342	239695_at	JAK1	3.44858	3.52586	3.1072	3.06057	3.28392	3.48463	3.37588	3.34188	3.14371	3.30983	3.06205	3.95609	3.00053	3.74241	3.77513	3.21435	3.80314	3.00017
1343	240020_at	CYB5R4	2.44054	2.89421	2.64943	2.80326	2.63119	2.55206	2.66441	2.61111	2.55328	2.72244	2.74713	2.95849	2.98904	2.57861	2.52566	2.49462	2.41421	2.84862
1344	240243_at	NUDT6	2.54802	2.31184	2.49024	2.59148	2.50863	2.71827	2.57431	2.43112	2.49885	2.69892	2.45963	2.57242	2.66094	2.47709	2.42027	2.60081	2.77427	2.63862
1345	240300_at	TK2	3.159	3.03348	3.10956	3.04679	3.24806	3.16183	3.20992	3.21126	3.36162	3.01607	3.14678	3.1987	3.12053	3.13943	2.95318	3.45367	3.159	3.10568
1346	240369_at	TTC7A	2.84045	2.88754	2.89659	3.0593	3.15822	2.85368	2.79488	3.00065	2.96466	2.63045	3.07969	2.93735	2.82008	2.93523	2.90154	2.9948	2.83062	2.88031
1347	240391_at	NDUFB2	3.22921	3.20718	3.01349	3.00072	3.18533	2.90757	3.2042	3.20718	3.21039	3.05369	3.34608	3.11405	3.12639	3.22153	3.07219	3.28962	3.16714	3.05732
1348	240805_at	PLCG1	2.9232	2.81451	2.76434	2.7012	2.67786	2.92427	2.84542	2.47588	2.74231	2.90474	3.14678	2.81595	2.82751	2.79013	2.91892	3.11211	2.68908	2.74845
1349	241407_at	C12orf45	3.19255	2.92415	3.07354	3.11192	3.19255	2.91707	3.16363	3.22412	3.31422	3.04413	2.81955	3.0977	2.93724	3.12972	3.20441	3.29017	3.48824	3.07563
1350	241473_at	SULF1	2.92514	2.75997	2.52567	2.75619	2.81282	2.61308	2.55543	2.6046	2.71124	2.79422	2.52697	2.6128	2.66314	2.54126	2.6046	2.54377	2.727	2.62052
1351	241725_at	E2F7	4.05194	3.52186	3.465	3.42612	3.44536	3.50424	3.39894	3.66401	3.50085	3.83607	3.66839	3.2602	3.52217	3.57842	3.48174	3.3924	3.49373	3.45658
1352	241758_at	NUP93	2.49609	2.55887	2.49109	2.60054	2.61652	2.92747	2.55004	2.94011	2.7242	2.59064	2.50142	2.36387	2.6891	2.43261	2.576	2.56441	2.81736	2.6875
1353	241795_at	RHEB	7.03505	6.77463	7.06788	7.02807	6.83897	7.111	7.1847	6.82702	6.9464	7.05727	7.5727	7.06992	7.2421	6.98635	6.95398	7.10551	7.26858	6.9958
1354	241816_at	MIS18BP1	2.77363	3.24723	2.54045	2.75079	2.95867	3.03283	2.82902	2.86597	2.87221	3.01212	3.06825	3.36295	2.54422	3.17986	3.00123	2.98538	3.12557	2.9565
1355	241879_at	LPP	6.25913	7.03897	6.73864	6.79443	6.37435	6.81045	7.2804	6.60375	6.63767	6.80364	6.78983	7.37368	6.69366	6.47962	6.61568	5.96389	6.76696	8.44516
1356	242027_at	ANXA7	3.5331	3.14919	3.37957	3.43374	3.06889	3.0753	3.41487	3.29572	3.26051	3.25027	3.41621	3.46302	3.30481	3.29304	3.51444	3.19304	3.32277	3.21885
1357	242123_at	PAQR7	6.20693	6.77424	6.92017	6.81563	6.50594	6.97841	6.88406	6.10933	7.07295	5.67218	5.50158	7.09067	5.14063	4.8858	5.67362	5.4495	5.1761	5.25435
1358	242248_at	PHKB	2.87966	3.48801	3.01208	2.76681	2.68941	2.83058	3.09985	2.91662	2.85104	3.10604	2.91914	3.22835	3.11647	2.79488	3.13865	2.82608	3.0986	2.81927
1359	242289_at	MRPL42	2.86336	3.14248	3.08862	3.01894	2.81952	2.67861	2.99101	3.20782	2.81849	3.02835	2.68401	2.89582	3.24976	3.02969	3.02731	3.00363	3.0174	3.19202
1360	242298_x_at	KARS	2.7832	2.72628	2.62876	2.61245	2.68805	2.79647	2.79429	2.41622	2.66562	2.90079	2.72291	2.91134	2.58108	2.72291	2.8723	2.72757	2.86844	2.65978
1361	242327_x_at	ESPN	5.52294	5.50117	5.31586	5.26309	5.55979	5.83013	5.55731	5.76706	5.84657	5.55633	5.50739	5.51985	5.14854	5.01494	5.83419	5.2976	5.4717	5.46135
1362	242367_at	SLC38A1	4.33442	3.90471	4.01386	3.98898	4.14966	4.35578	4.23042	4.26047	4.2686	4.17328	4.42632	4.3518	4.34818	4.2922	4.16016	4.22241	4.53524	4.16565
1363	242543_at	SH2D6	5.28826	5.20551	5.13398	5.0923	4.85328	5.29053	5.07947	4.91342	4.99527	5.21996	5.36782	5.10611	5.26691	4.94717	5.08988	5.13656	5.15374	5.11649
1364	242655_at	BARD1	3.46066	3.43828	3.54068	3.2748	3.56808	3.23049	3.22811	3.35874	3.16898	3.44795	3.67808	3.24802	4.10821	3.62953	3.39456	3.42078	3.70055	3.64803
1365	242725_at	KDELR2	5.95542	6.3853	5.14392	5.83533	4.70504	4.9466	5.45794	5.15587	5.2674	6.27889	5.12219	6.70303	5.51253	5.33748	5.37901	5.15142	5.54322	5.05351
1366	242927_at	DCLRE1C	2.80409	2.7709	2.89418	3.0026	2.82527	3.26068	2.97927	3.13656	3.03743	2.72249	2.98218	2.92583	2.7595	3.09592	3.01574	2.61062	2.72266	3.0026
1367	243020_at	FAM13A	4.87155	6.21891	3.70505	4.78975	4.34764	5.14084	4.45112	4.27197	4.50487	4.80939	4.74095	5.87032	4.56245	4.23076	4.77684	3.86614	4.01916	3.94695
1368	243103_at	SYNGR2	3.23944	3.03959	3.10322	3.3115	3.13691	3.28332	3.17214	3.19042	3.2264	3.13875	3.06816	3.38093	3.45853	3.30397	3.23851	3.08118	3.56007	3.22553
1369	243219_x_at	MRPL50	2.94744	3.201	3.30162	3.15636	3.26556	3.08477	3.12192	3.03154	3.29772	3.1819	3.13597	2.62739	3.05167	3.01567	3.07303	3.09593	3.14819	3.00299
1370	243296_at	NAMPT	5.23023	6.27065	5.17857	5.94492	5.7196	6.15471	6.57757	6.1128	5.67724	6.89816	6.65739	9.40011	6.96236	8.72641	7.29067	6.62431	7.13646	6.79308
1371	243558_at	HNRNPR	3.09292	3.17651	2.96664	2.82606	3.08911	3.04538	2.83525	2.99424	3.00854	2.97683	3.01822	3.10281	2.90757	3.26039	3.03544	2.80561	3.15725	2.8276
1372	243916_x_at	UBLCP1	3.85312	3.71564	3.68345	3.62243	3.95282	3.80769	4.06211	4.03846	3.78569	4.19889	3.34313	3.72213	3.97568	4.16453	3.86746	3.7204	3.9249	4.09728
1373	244173_at	MIS18BP1	2.47671	2.49271	2.61871	2.41356	2.40686	2.40686	2.47733	2.44445	2.46614	2.35657	2.47415	2.52669	2.57694	2.44445	2.71845	2.60624	2.58468	2.3776
1374	244557_at	COMMD9	2.81627	2.56537	2.72197	2.85491	2.7354	2.71532	2.77178	2.58354	2.79038	2.57075	2.48378	2.70819	2.56314	2.52784	2.77848	2.95299	2.53587	2.93531
1375	244653_at	SETD7	2.99828	2.79514	2.8723	3.0379	2.99554	3.13655	2.87035	3.0305	3.15959	2.97707	2.95933	2.80795	3.12766	2.78875	2.96696	3.17946	2.98458	2.85505
1376	244700_at	SEC61B	2.75174	2.70137	2.72734	2.74981	2.66457	2.73104	2.72088	2.65041	2.71952	2.7069	2.67462	2.81962	2.9678	2.64318	2.66189	2.68857	2.6252	2.60829
1377	244801_at	PSMB7	3.46293	3.903	3.48846	3.41258	3.51302	3.3548	3.92377	3.53228	3.66112	3.87902	3.93633	4.25047	3.60937	3.98828	4.04295	3.92908	4.11037	3.85432
1378	34764_at	LARS2	4.89309	4.95552	4.74247	4.78439	5.36126	4.40953	4.68714	5.64211	4.39512	5.49379	4.97759	4.34828	5.87797	5.92054	5.3013	5.92537	6.07829	6.2531
1379	36830_at	MIPEP	4.69372	4.77661	4.80294	4.5874	4.77852	4.39345	4.54803	4.82175	4.53546	4.65458	4.50541	4.20798	4.90504	5.23458	4.62086	5.34864	5.13513	5.56602
1380	40837_at	TLE2	5.73848	5.35322	6.03743	6.04571	6.39834	5.68301	5.63297	5.8041	5.85713	6.09453	5.98877	5.51712	6.58371	6.8677	5.77539	6.65769	6.03184	6.99583
1381	44654_at	G6PC3	7.83904	7.41966	7.82917	7.76647	7.99821	7.66542	7.92391	8.11502	7.75284	8.00956	7.66166	7.27871	7.78969	8.04426	7.87459	8.47749	8.4333	8.23343
1382	45633_at	GINS3	3.0661	2.97041	3.14288	3.2212	3.34797	2.89251	3.02691	3.40944	2.92997	3.07435	3.08974	2.92052	3.0847	3.55354	3.14903	3.21963	3.22816	3.516
1383	51146_at	PIGV	4.68306	4.92578	4.91144	4.88642	5.14864	5.00253	5.0541	5.05785	4.95527	4.45717	4.48393	4.68488	4.70798	5.10024	4.96163	4.65818	4.57874	4.88736
1384	53720_at	C19orf66	6.03699	6.82722	5.95536	5.86511	6.63104	6.44652	5.83071	6.51471	6.07151	6.99059	6.50738	6.73212	6.53327	6.43301	6.43142	7.07142	6.71713	6.72084
1385	55616_at	PGAP3	6.8398	6.65512	7.24407	6.66791	6.64569	6.8246	7.27519	6.56025	6.87911	6.88886	6.32862	6.72286	6.46006	6.18742	6.58235	6.19327	6.41729	6.27299
1386	60474_at	FERMT1	7.2976	7.20702	7.35038	6.73571	6.5233	6.56347	6.62869	6.78984	6.61303	7.40107	7.09054	6.75112	6.99912	7.15334	6.87104	6.50769	6.74872	6.75182
